# Supplementary material for: Supply-side options to reduce land requirements of fully renewable electricity in Europe
Source: PLoS One. 2020 Aug 6;15(8):e0236958. doi: 10.1371/journal.pone.0236958 (PMC7410258; doi:10.1371/journal.pone.0236958)
Supplement: S1 Code — (ZIP) [file pone.0236958.s003.zip]

Archive with 163 entries (133 files):
- code/
- code/.flake8
- __MACOSX/
- __MACOSX/code/
- __MACOSX/code/._.flake8
- code/LICENSE.md
- __MACOSX/code/._LICENSE.md
- code/pytest.ini
- __MACOSX/code/._pytest.ini
- code/config/
- code/config/.gitkeep
- __MACOSX/code/config/
- __MACOSX/code/config/._.gitkeep
- code/config/euler/
- code/config/euler/config.yaml
- __MACOSX/code/config/euler/
- __MACOSX/code/config/euler/._config.yaml
- code/config/euler/cluster-config.yaml
- __MACOSX/code/config/euler/._cluster-config.yaml
- __MACOSX/code/config/._euler
- code/config/full.yaml
- __MACOSX/code/config/._full.yaml
- code/config/default.yaml
- __MACOSX/code/config/._default.yaml
- __MACOSX/code/._config
- code/tests/
- code/tests/test_feasibility.py
- __MACOSX/code/tests/
- __MACOSX/code/tests/._test_feasibility.py
- code/tests/test_supply_shares.py
- __MACOSX/code/tests/._test_supply_shares.py
- __MACOSX/code/._tests
- code/.gitmodules
- __MACOSX/code/._.gitmodules
- code/.editorconfig
- __MACOSX/code/._.editorconfig
- code/README.md
- __MACOSX/code/._README.md
- code/.syncignore-build
- __MACOSX/code/._.syncignore-build
- code/Snakefile
- __MACOSX/code/._Snakefile
- code/.gitignore
- __MACOSX/code/._.gitignore
- code/.syncignore
- __MACOSX/code/._.syncignore
- code/rules/
- code/rules/analyse.smk
- __MACOSX/code/rules/
- __MACOSX/code/rules/._analyse.smk
- code/rules/construct.smk
- __MACOSX/code/rules/._construct.smk
- code/rules/sync.smk
- __MACOSX/code/rules/._sync.smk
- __MACOSX/code/._rules
- code/report/
- code/report/plos-one.csl
- __MACOSX/code/report/
- __MACOSX/code/report/._plos-one.csl
- code/report/report.md
- __MACOSX/code/report/._report.md
- code/report/literature.bib
- __MACOSX/code/report/._literature.bib
- code/report/report.css
- __MACOSX/code/report/._report.css
- code/report/supplementary.md
- __MACOSX/code/report/._supplementary.md
- code/report/template.html
- __MACOSX/code/report/._template.html
- code/report/fonts/
- code/report/fonts/KlinicSlabMediumIt.otf
- __MACOSX/code/report/fonts/
- __MACOSX/code/report/fonts/._KlinicSlabMediumIt.otf
- code/report/fonts/KlinicSlabMedium.otf
- __MACOSX/code/report/fonts/._KlinicSlabMedium.otf
- code/report/fonts/KlinicSlabBookIt.otf
- __MACOSX/code/report/fonts/._KlinicSlabBookIt.otf
- code/report/fonts/KlinicSlabBook.otf
- __MACOSX/code/report/fonts/._KlinicSlabBook.otf
- __MACOSX/code/report/._fonts
- code/report/pandoc-metadata.yml
- __MACOSX/code/report/._pandoc-metadata.yml
- __MACOSX/code/._report
- code/euro-calliope/
- __MACOSX/code/._euro-calliope
- code/environment.yaml
- __MACOSX/code/._environment.yaml
- code/envs/
- code/envs/report.yaml
- __MACOSX/code/envs/
- __MACOSX/code/envs/._report.yaml
- code/envs/calliope.yaml
- __MACOSX/code/envs/._calliope.yaml
- code/envs/test.yaml
- __MACOSX/code/envs/._test.yaml
- code/envs/default.yaml
- __MACOSX/code/envs/._default.yaml
- __MACOSX/code/._envs
- code/data/
- code/data/.gitkeep
- __MACOSX/code/data/
- __MACOSX/code/data/._.gitkeep
- __MACOSX/code/._data
- code/notebooks/
- code/notebooks/results-mentioned-in-text.ipynb
- __MACOSX/code/notebooks/
- __MACOSX/code/notebooks/._results-mentioned-in-text.ipynb
- __MACOSX/code/._notebooks
- code/src/
- code/src/template/
- code/src/template/model.yaml
- __MACOSX/code/src/
- __MACOSX/code/src/template/
- __MACOSX/code/src/template/._model.yaml
- __MACOSX/code/src/._template
- code/src/__init__.py
- __MACOSX/code/src/.___init__.py
- code/src/analyse/
- code/src/analyse/uncertainty_plot.py
- __MACOSX/code/src/analyse/
- __MACOSX/code/src/analyse/._uncertainty_plot.py
- code/src/analyse/cost_assumptions.py
- __MACOSX/code/src/analyse/._cost_assumptions.py
- code/src/analyse/run.py
- __MACOSX/code/src/analyse/._run.py
- code/src/analyse/aggregation.py
- __MACOSX/code/src/analyse/._aggregation.py
- code/src/analyse/y.py
- __MACOSX/code/src/analyse/._y.py
- code/src/analyse/observations.py
- __MACOSX/code/src/analyse/._observations.py
- code/src/analyse/supply_shares.py
- __MACOSX/code/src/analyse/._supply_shares.py
- code/src/analyse/boxenplot_absolute.py
- __MACOSX/code/src/analyse/._boxenplot_absolute.py
- code/src/analyse/wind.py
- __MACOSX/code/src/analyse/._wind.py
- code/src/analyse/x.py
- __MACOSX/code/src/analyse/._x.py
- code/src/analyse/boxenplot_relative.py
- __MACOSX/code/src/analyse/._boxenplot_relative.py
- code/src/analyse/ternary.py
- __MACOSX/code/src/analyse/._ternary.py
- code/src/analyse/uncertain_parameters.py
- __MACOSX/code/src/analyse/._uncertain_parameters.py
- code/src/analyse/test_runner.py
- __MACOSX/code/src/analyse/._test_runner.py
- code/src/analyse/scatter.py
- __MACOSX/code/src/analyse/._scatter.py
- code/src/analyse/technology_plot.py
- __MACOSX/code/src/analyse/._technology_plot.py
- code/src/analyse/flexibility.py
- __MACOSX/code/src/analyse/._flexibility.py
- code/src/analyse/technology.py
- __MACOSX/code/src/analyse/._technology.py
- __MACOSX/code/src/._analyse
- code/src/construct/
- code/src/construct/import.py
- __MACOSX/code/src/construct/
- __MACOSX/code/src/construct/._import.py
- __MACOSX/code/src/._construct
- __MACOSX/code/._src
- __MACOSX/._code
