# Supplementary material for: Supply-side options to reduce land requirements of fully renewable electricity in Europe
Source: PLoS One. 2020 Aug 6;15(8):e0236958. doi: 10.1371/journal.pone.0236958 (PMC7410258; doi:10.1371/journal.pone.0236958)
Supplement: S1 Code — (ZIP) [file pone.0236958.s003.zip › code/config/euler/config.yaml]

cluster: bsub -oo {cluster.output} -W {cluster.runtime} -n {cluster.cores} -R "rusage[mem={cluster.memory}]" -J {cluster.name} <
jobs: 999
cluster-config: "config/euler/cluster-config.yaml"
local-cores: 1
latency-wait: 60
