# Supplementary material for: Supply-side options to reduce land requirements of fully renewable electricity in Europe
Source: PLoS One. 2020 Aug 6;15(8):e0236958. doi: 10.1371/journal.pone.0236958 (PMC7410258; doi:10.1371/journal.pone.0236958)
Supplement: S1 Code — (ZIP) [file pone.0236958.s003.zip › code/config/euler/cluster-config.yaml]

__default__:
    runtime: 10
    cores: 1
    memory: 16000
    output: "build/logs/{rule}.{wildcards}.log"
    name: "{rule}.{wildcards}"
run_continental:
    runtime: 5
    memory: 1000
run_national:
    runtime: 60
    cores: 6
    memory: 6000
aggregated_results:
    runtime: 60
xy:
    runtime: 60
test:
    runtime: 60
uncertainty_analysis:
    runtime: 120
