# Supplementary material for: Supply-side options to reduce land requirements of fully renewable electricity in Europe
Source: PLoS One. 2020 Aug 6;15(8):e0236958. doi: 10.1371/journal.pone.0236958 (PMC7410258; doi:10.1371/journal.pone.0236958)
Supplement: S1 Code — (ZIP) [file pone.0236958.s003.zip › code/config/full.yaml]

resolution:
    space: national
    time: 4H
uncertainty:
    number-runs: 11111 # leading to ~100_000 sample
calliope-parameters: # arbitrary many calliope parameters applied as override
    model.subset_time: ['2016-01-01', '2016-12-31']
    run.solver_options.OptimalityTol: 1e-3
