# Supplementary material for: Supply-side options to reduce land requirements of fully renewable electricity in Europe
Source: PLoS One. 2020 Aug 6;15(8):e0236958. doi: 10.1371/journal.pone.0236958 (PMC7410258; doi:10.1371/journal.pone.0236958)
Supplement: S1 Code — (ZIP) [file pone.0236958.s003.zip › code/report/plos-one.csl]

<?xml version="1.0" encoding="utf-8"?>
<style xmlns="http://purl.org/net/xbiblio/csl" version="1.0" default-locale="en-US">
  <!-- Generated with https://github.com/citation-style-language/utilities/tree/master/generate_dependent_styles/data/plos -->
  <info>
    <title>PLOS ONE</title>
    <id>http://www.zotero.org/styles/plos-one</id>
    <link href="http://www.zotero.org/styles/plos-one" rel="self"/>
    <link href="http://www.zotero.org/styles/plos" rel="independent-parent"/>
    <link href="http://www.plosone.org/static/guidelines#references" rel="documentation"/>
    <category citation-format="numeric"/>
    <category field="science"/>
    <eissn>1932-6203</eissn>
    <updated>2014-06-05T22:31:00+00:00</updated>
    <rights license="http://creativecommons.org/licenses/by-sa/3.0/">This work is licensed under a Creative Commons Attribution-ShareAlike 3.0 License</rights>
  </info>
</style>
