# Supplementary material for: Supply-side options to reduce land requirements of fully renewable electricity in Europe
Source: PLoS One. 2020 Aug 6;15(8):e0236958. doi: 10.1371/journal.pone.0236958 (PMC7410258; doi:10.1371/journal.pone.0236958)
Supplement: S1 Code — (ZIP) [file pone.0236958.s003.zip › code/report/literature.bib]

@online{Aggreko:2020,
  title = {Y.{{Cube}} - {{Energy}} Storage -- {{Product Guide}}},
  author = {{Aggreko}},
  date = {2020},
  url = {https://www.aggreko.com/-/media/Aggreko/Files/PDF/Energy-Storage/YCubeProductGuideFinal.pdf},
  urldate = {2020-02-29},
  langid = {british}
}

@article{Bodis:2019a,
  title = {A High-Resolution Geospatial Assessment of the Rooftop Solar Photovoltaic Potential in the {{European Union}}},
  author = {Bódis, Katalin and Kougias, Ioannis and Jäger-Waldau, Arnulf and Taylor, Nigel and Szabó, Sándor},
  date = {2019-10-01},
  journaltitle = {Renewable and Sustainable Energy Reviews},
  shortjournal = {Renewable and Sustainable Energy Reviews},
  volume = {114},
  pages = {109309},
  issn = {1364-0321},
  doi = {10.1016/j.rser.2019.109309},
  url = {http://www.sciencedirect.com/science/article/pii/S1364032119305179},
  urldate = {2019-08-13},
  abstract = {Rooftop solar photovoltaic (PV) systems can make a significant contribution to Europe's energy transition. Realising this potential raises challenges at policy and electricity system planning level. To address this, the authors have developed a geospatially explicit methodology using up-to-date spatial information of the EU building stock to quantify the available rooftop area for PV systems. To do this, it combines satellite-based and statistical data sources with machine learning to provide a reliable assessment of the technical potential for rooftop PV electricity production with a spatial resolution of 100 m across the European Union (EU). It estimates the levelised cost of electricity (LCOE) using country-specific parameters and compares it to the latest household electricity prices. The results show that the EU rooftops could potentially produce 680 TWh of solar electricity annually (representing 24.4\% of current electricity consumption), two thirds of which at a cost lower than the current residential tariffs. Country aggregated results illustrate existing barriers for cost-effective rooftop systems in countries with low electricity prices and high investment interest rates, as well as provide indications on how to address these.}
}

@article{Brinkley:2019,
  title = {Energy next Door: A Meta-Analysis of Energy Infrastructure Impact on Housing Value},
  shorttitle = {Energy next Door},
  author = {Brinkley, Catherine and Leach, Andrew},
  date = {2019-04},
  journaltitle = {Energy Research \& Social Science},
  shortjournal = {Energy Research \& Social Science},
  volume = {50},
  pages = {51--65},
  issn = {22146296},
  doi = {10.1016/j.erss.2018.11.014},
  url = {https://linkinghub.elsevier.com/retrieve/pii/S2214629618300495},
  urldate = {2020-01-30},
  langid = {english}
}

@article{Brown:2018,
  title = {Response to '{{Burden}} of Proof: {{A}} Comprehensive Review of the Feasibility of 100\% Renewable-Electricity Systems'},
  shorttitle = {Response to '{{Burden}} of Proof},
  author = {Brown, Tom W. and Bischof-Niemz, T. and Blok, K. and Breyer, Christian and Lund, H. and Mathiesen, B. V.},
  date = {2018-05-11},
  journaltitle = {Renewable and Sustainable Energy Reviews},
  volume = {92},
  pages = {834--847},
  doi = {10.1016/j.rser.2018.04.113},
  url = {https://www.sciencedirect.com/science/article/pii/S1364032118303307},
  urldate = {2018-05-11},
  abstract = {A recent article 'Burden of proof: A comprehensive review of the feasibility of 100\% renewable-electricity systems' claims that many studies of 100\% renewable electricity systems do not demonstrate sufficient technical feasibility, according to the authors' criteria. Here we analyse the authors' methodology and find it problematic. The feasibility criteria chosen by the authors are important, but are also easily addressed at low cost, while not affecting the main conclusions of the reviewed studies and certainly not affecting their technical feasibility. A more thorough review reveals that all of the issues have already been addressed in the engineering and modelling literature. Nuclear power, as advocated by some of the authors, faces other, genuine feasibility problems, such as the finiteness of uranium resources and a reliance on unproven technologies in the medium- to long-term. Energy systems based on renewables, on the other hand, are not only feasible, but already economically viable and getting cheaper every day.},
  langid = {english}
}

@article{Bussar:2014,
  title = {Optimal {{Allocation}} and {{Capacity}} of {{Energy Storage Systems}} in a {{Future European Power System}} with 100\% {{Renewable Energy Generation}}},
  author = {Bussar, Christian and Moos, Melchior and Alvarez, Ricardo and Wolf, Philipp and Thien, Tjark and Chen, Hengsi and Cai, Zhuang and Leuthold, Matthias and Sauer, Dirk Uwe and Moser, Albert},
  date = {2014-01-01},
  journaltitle = {Energy Procedia},
  shortjournal = {Energy Procedia},
  volume = {46},
  pages = {40--47},
  issn = {1876-6102},
  doi = {10.1016/j.egypro.2014.01.156},
  url = {http://www.sciencedirect.com/science/article/pii/S1876610214001726},
  urldate = {2019-06-07},
  abstract = {The future European energy supply system will have a high share of renewable energy sources (RES) to meet the greenhouse gas emission policy of the European Commission. Such a system is characterized by the need for a strongly interconnected energy transport grid as well as a high demand of energy storage capacities to compensate the time fluctuating characteristic of most RE generation technologies. With the RE generators at the location of high harvest potential, the appropriate dimension of storage and transmission system between different regions, a cost efficient system can be achieved. To find the preferred target system, the optimization tool GENESYS (Genetic Optimization of a European Energy System) was developed. The example calculations under the assumption of 100\% self-supply, show a need of about 2,500 GW RES in total, a storage capacity of about 240,000 GWh, corresponding to 6\% of the annual energy demand, and a HVDC transmission grid of 375,000 GWkm. The combined cost for generation, storage and transmission excluding distribution, was estimated to be 6.87 ct/kWh.},
  series = {8th {{International Renewable Energy Storage Conference}} and {{Exhibition}} ({{IRES}} 2013)}
}

@article{Caglayan:2019,
  title = {The Techno-Economic Potential of Offshore Wind Energy with Optimized Future Turbine Designs in {{Europe}}},
  author = {Caglayan, Dilara Gulcin and Ryberg, David Severin and Heinrichs, Heidi and Linßen, Jochen and Stolten, Detlef and Robinius, Martin},
  date = {2019-12},
  journaltitle = {Applied Energy},
  shortjournal = {Applied Energy},
  volume = {255},
  pages = {113794},
  issn = {03062619},
  doi = {10.1016/j.apenergy.2019.113794},
  url = {https://linkinghub.elsevier.com/retrieve/pii/S0306261919314813},
  urldate = {2020-01-30},
  langid = {english}
}

@article{Capellan-Perez:2017,
  title = {Assessing Vulnerabilities and Limits in the Transition to Renewable Energies: {{Land}} Requirements under 100\% Solar Energy Scenarios},
  shorttitle = {Assessing Vulnerabilities and Limits in the Transition to Renewable Energies},
  author = {Capellán-Pérez, Iñigo and de Castro, Carlos and Arto, Iñaki},
  date = {2017-09},
  journaltitle = {Renewable and Sustainable Energy Reviews},
  shortjournal = {Renewable and Sustainable Energy Reviews},
  volume = {77},
  pages = {760--782},
  issn = {13640321},
  doi = {10.1016/j.rser.2017.03.137},
  url = {https://linkinghub.elsevier.com/retrieve/pii/S1364032117304720},
  urldate = {2020-03-02},
  langid = {english},
  options = {useprefix=true}
}

@article{Castleberry:2018,
  title = {Wind Power and Real Estate Prices in {{Oklahoma}}},
  author = {Castleberry, Becca and Greene, John Scott},
  date = {2018-10},
  journaltitle = {International Journal of Housing Markets and Analysis},
  shortjournal = {Int J of Hous Markts and Analy},
  volume = {11},
  pages = {808--827},
  issn = {1753-8270},
  doi = {10.1108/IJHMA-02-2018-0010},
  url = {https://www.emerald.com/insight/content/doi/10.1108/IJHMA-02-2018-0010/full/html},
  urldate = {2020-01-30},
  langid = {english},
  number = {5}
}

@article{Child:2019,
  title = {Flexible Electricity Generation, Grid Exchange and Storage for the Transition to a 100\% Renewable Energy System in {{Europe}}},
  author = {Child, Michael and Kemfert, Claudia and Bogdanov, Dmitrii and Breyer, Christian},
  date = {2019-08},
  journaltitle = {Renewable Energy},
  volume = {139},
  pages = {80--101},
  issn = {09601481},
  doi = {10.1016/j.renene.2019.02.077},
  url = {https://linkinghub.elsevier.com/retrieve/pii/S0960148119302319},
  urldate = {2019-02-26},
  langid = {english}
}

@article{Connolly:2016,
  title = {Smart {{Energy Europe}}: {{The}} Technical and Economic Impact of One Potential 100\% Renewable Energy Scenario for the {{European Union}}},
  shorttitle = {Smart {{Energy Europe}}},
  author = {Connolly, D. and Lund, H. and Mathiesen, B. V.},
  date = {2016-07-01},
  journaltitle = {Renewable and Sustainable Energy Reviews},
  shortjournal = {Renewable and Sustainable Energy Reviews},
  volume = {60},
  pages = {1634--1653},
  issn = {1364-0321},
  doi = {10.1016/j.rser.2016.02.025},
  url = {http://www.sciencedirect.com/science/article/pii/S1364032116002331},
  urldate = {2019-06-07},
  abstract = {This study presents one scenario for a 100\% renewable energy system in Europe by the year 2050. The transition from a business-as-usual situation in 2050, to a 100\% renewable energy Europe is analysed in a series of steps. Each step reflects one major technological change. For each step, the impact is presented in terms of energy (primary energy supply), environment (carbon dioxide emissions), and economy (total annual socio-economic cost). The steps are ordered in terms of their scientific and political certainty as follows: decommissioning nuclear power, implementing a large amount of heat savings, converting the private car fleet to electricity, providing heat in rural areas with heat pumps, providing heat in urban areas with district heating, converting fuel in heavy-duty vehicles to a renewable electrofuel, and replacing natural gas with methane. The results indicate that by using the Smart Energy System approach, a 100\% renewable energy system in Europe is technically possible without consuming an unsustainable amount of bioenergy. This is due to the additional flexibility that is created by connecting the electricity, heating, cooling, and transport sectors together, which enables an intermittent renewable penetration of over 80\% in the electricity sector. The cost of the Smart Energy Europe scenario is approximately 10–15\% higher than a business-as-usual scenario, but since the final scenario is based on local investments instead of imported fuels, it will create approximately 10 million additional direct jobs within the EU.}
}

@thesis{Czisch:2005,
  title = {Szenarien zur zukünftigen Stromversorgung - Kostenoptimierte Variationen zur Versorgung Europas und seiner Nachbarn mit Strom aus erneuerbaren Energien},
  shorttitle = {Szenarien zur zukünftigen Stromversorgung},
  author = {Czisch, Gregor},
  date = {2005},
  institution = {{Universität Kassel}},
  url = {https://kobra.bibliothek.uni-kassel.de/bitstream/urn:nbn:de:hebis:34-200604119596/1/DissVersion0502.pdf},
  langid = {german}
}

@article{deCastro:2013,
  title = {Global Solar Electric Potential: {{A}} Review of Their Technical and Sustainable Limits},
  shorttitle = {Global Solar Electric Potential},
  author = {de Castro, Carlos and Mediavilla, Margarita and Miguel, Luis Javier and Frechoso, Fernando},
  date = {2013-12},
  journaltitle = {Renewable and Sustainable Energy Reviews},
  shortjournal = {Renewable and Sustainable Energy Reviews},
  volume = {28},
  pages = {824--835},
  issn = {13640321},
  doi = {10.1016/j.rser.2013.08.040},
  url = {https://linkinghub.elsevier.com/retrieve/pii/S1364032113005807},
  urldate = {2020-03-02},
  abstract = {Despite the fact that renewable energies offer a great theoretical potential of energy and that most of them have only a small share of global primary and final consumption (less than 2\% of final World energy consumption was provided by wind, solar, geothermal, biomass and biofuels together) [1], their limits should be carefully analyzed. While other methodologies are based on theoretical efficiencies of renewable energies, generous estimations of effective global surface that could be occupied by the renewable infrastructure and/or ignore the mineral reserve limits, our assessment is based on a topdown methodology (de Castro et al. [2,3]) that takes into account real present and foreseeable future efficiencies and surface occupation of technologies, land competence and other limits such as mineral reserves.},
  langid = {english},
  options = {useprefix=true}
}

@article{Dee:2011,
  title = {The {{ERA}}-{{Interim}} Reanalysis: Configuration and Performance of the Data Assimilation System},
  shorttitle = {The {{ERA}}-{{Interim}} Reanalysis},
  author = {Dee, D. P. and Uppala, S. M. and Simmons, A. J. and Berrisford, P. and Poli, P. and Kobayashi, S. and Andrae, U. and Balmaseda, M. A. and Balsamo, G. and Bauer, P. and Bechtold, P. and Beljaars, A. C. M. and van de Berg, L. and Bidlot, J. and Bormann, N. and Delsol, C. and Dragani, R. and Fuentes, M. and Geer, A. J. and Haimberger, L. and Healy, S. B. and Hersbach, H. and Hólm, E. V. and Isaksen, L. and Kållberg, P. and Köhler, M. and Matricardi, M. and McNally, A. P. and Monge-Sanz, B. M. and Morcrette, J.-J. and Park, B.-K. and Peubey, C. and de Rosnay, P. and Tavolato, C. and Thépaut, J.-N. and Vitart, F.},
  date = {2011-04-01},
  journaltitle = {Quarterly Journal of the Royal Meteorological Society},
  shortjournal = {Quarterly Journal of the Royal Meteorological Society},
  volume = {137},
  pages = {553--597},
  issn = {0035-9009},
  doi = {10.1002/qj.828},
  url = {https://rmets.onlinelibrary.wiley.com/doi/full/10.1002/qj.828},
  urldate = {2019-07-05},
  abstract = {Abstract ERA-Interim is the latest global atmospheric reanalysis produced by the European Centre for Medium-Range Weather Forecasts (ECMWF). The ERA-Interim project was conducted in part to prepare for a new atmospheric reanalysis to replace ERA-40, which will extend back to the early part of the twentieth century. This article describes the forecast model, data assimilation method, and input datasets used to produce ERA-Interim, and discusses the performance of the system. Special emphasis is placed on various difficulties encountered in the production of ERA-40, including the representation of the hydrological cycle, the quality of the stratospheric circulation, and the consistency in time of the reanalysed fields. We provide evidence for substantial improvements in each of these aspects. We also identify areas where further work is needed and describe opportunities and objectives for future reanalysis projects at ECMWF. Copyright ? 2011 Royal Meteorological Society},
  number = {656},
  options = {useprefix=true}
}

@article{Denholm:2008a,
  title = {Land-Use Requirements and the per-Capita Solar Footprint for Photovoltaic Generation in the {{United States}}},
  author = {Denholm, Paul and Margolis, Robert M.},
  date = {2008-09},
  journaltitle = {Energy Policy},
  shortjournal = {Energy Policy},
  volume = {36},
  pages = {3531--3543},
  issn = {03014215},
  doi = {10.1016/j.enpol.2008.05.035},
  url = {https://linkinghub.elsevier.com/retrieve/pii/S0301421508002796},
  urldate = {2020-03-02},
  langid = {english},
  number = {9}
}

@article{Devine-Wright:2010,
  title = {Disruption to Place Attachment and the Protection of Restorative Environments: {{A}} Wind Energy Case Study},
  shorttitle = {Disruption to Place Attachment and the Protection of Restorative Environments},
  author = {Devine-Wright, Patrick and Howes, Yuko},
  date = {2010-09},
  journaltitle = {Journal of Environmental Psychology},
  shortjournal = {Journal of Environmental Psychology},
  volume = {30},
  pages = {271--280},
  issn = {02724944},
  doi = {10.1016/j.jenvp.2010.01.008},
  url = {https://linkinghub.elsevier.com/retrieve/pii/S0272494410000174},
  urldate = {2020-01-30},
  langid = {english},
  number = {3}
}

@article{deVries:2012,
  title = {Eyesores in Sight: {{Quantifying}} the Impact of Man-Made Elements on the Scenic Beauty of {{Dutch}} Landscapes},
  shorttitle = {Eyesores in Sight},
  author = {de Vries, Sjerp and de Groot, Mirjam and Boers, Johnny},
  date = {2012-03},
  journaltitle = {Landscape and Urban Planning},
  shortjournal = {Landscape and Urban Planning},
  volume = {105},
  pages = {118--127},
  issn = {01692046},
  doi = {10.1016/j.landurbplan.2011.12.005},
  url = {https://linkinghub.elsevier.com/retrieve/pii/S0169204611003562},
  urldate = {2020-01-30},
  langid = {english},
  number = {1-2},
  options = {useprefix=true}
}

@report{ENTSO-E:2019,
  title = {Statistical {{Factsheet}} 2018},
  author = {{ENTSO-E}},
  date = {2019-06-05},
  url = {https://docstore.entsoe.eu/Documents/Publications/Statistics/Factsheet/entsoe_sfs2018_web.pdf},
  urldate = {2019-07-13}
}

@report{EuropeanCommission:2018,
  title = {{{COMMUNICATION FROM THE COMMISSION TO THE EUROPEAN PARLIAMENT}}, {{THE EUROPEAN COUNCIL}}, {{THE COUNCIL}}, {{THE EUROPEAN ECONOMIC AND SOCIAL COMMITTEE}}, {{THE COMMITTEE OF THE REGIONS AND THE EUROPEAN INVESTMENT BANK A Clean Planet}} for All {{A European}} Strategic Long-Term Vision for a Prosperous, Modern, Competitive and Climate Neutral Economy},
  author = {{European Commission}},
  date = {2018-11-08},
  institution = {{European Commission}},
  location = {{Brussels}},
  url = {https://eur-lex.europa.eu/legal-content/EN/TXT/?uri=CELEX:52018DC0773},
  urldate = {2020-01-31},
  langid = {english}
}

@report{EuropeanEnvironmentAgency:2009,
  title = {Europe's Onshore and Offshore Wind Energy Potential},
  author = {{European Environment Agency}},
  date = {2009},
  url = {https://www.eea.europa.eu/publications/europes-onshore-and-offshore-wind-energy-potential},
  urldate = {2017-10-09},
  abstract = {This report provides a Europe-wide resource assessment of onshore and offshore wind potential in a geographically explicit manner. In addition to calculating raw wind resource potential, this study also introduces and quantitatively analyses the environmental and social constraints on wind sector development. Concerns addressed include the noise and visual impact of wind power, as well as the deaths of birds and bats that fly into rotor blades. The report also evaluates the future costs of wind energy production across Europe in order to gauge the potential output at competitive rates.},
  langid = {english},
  type = {Publication}
}

@report{EuropeanEnvironmentAgency:2009a,
  title = {Europe's Onshore and Offshore Wind Energy Potential},
  author = {{European Environment Agency}},
  date = {2009-06},
  institution = {{European Environment Agency}},
  location = {{Luxembourg}},
  doi = {10.2800/11373},
  url = {https://www.eea.europa.eu/publications/europes-onshore-and-offshore-wind-energy-potential},
  urldate = {2019-08-13},
  abstract = {This report provides a Europe-wide resource assessment of onshore and offshore wind potential in a geographically explicit manner. In addition to calculating raw wind resource potential, this study also introduces and quantitatively analyses the environmental and social constraints on wind sector development. Concerns addressed include the noise and visual impact of wind power, as well as the deaths of birds and bats that fly into rotor blades. The report also evaluates the future costs of wind energy production across Europe in order to gauge the potential output at competitive rates.},
  langid = {english},
  number = {6/2009},
  shortauthor = {{EEA}},
  type = {Technical report}
}

@article{Fend:2020,
  title = {Wind und Wut},
  author = {Fend, Ruth and Schirmer, Stefan},
  date = {2020-01-23},
  journaltitle = {Die Zeit},
  pages = {1},
  entrysubtype = {newspaper},
  langid = {german}
}

@article{Fthenakis:2009,
  title = {Land Use and Electricity Generation: {{A}} Life-Cycle Analysis},
  shorttitle = {Land Use and Electricity Generation},
  author = {Fthenakis, Vasilis and Kim, Hyung Chul},
  date = {2009-08},
  journaltitle = {Renewable and Sustainable Energy Reviews},
  shortjournal = {Renewable and Sustainable Energy Reviews},
  volume = {13},
  pages = {1465--1474},
  issn = {13640321},
  doi = {10.1016/j.rser.2008.09.017},
  url = {https://linkinghub.elsevier.com/retrieve/pii/S1364032108001354},
  urldate = {2019-12-21},
  langid = {english},
  number = {6-7}
}

@article{Gasparatos:2017,
  title = {Renewable Energy and Biodiversity: {{Implications}} for Transitioning to a {{Green Economy}}},
  shorttitle = {Renewable Energy and Biodiversity},
  author = {Gasparatos, Alexandros and Doll, Christopher N.H. and Esteban, Miguel and Ahmed, Abubakari and Olang, Tabitha A.},
  date = {2017-04},
  journaltitle = {Renewable and Sustainable Energy Reviews},
  shortjournal = {Renewable and Sustainable Energy Reviews},
  volume = {70},
  pages = {161--184},
  issn = {13640321},
  doi = {10.1016/j.rser.2016.08.030},
  url = {https://linkinghub.elsevier.com/retrieve/pii/S1364032116304622},
  urldate = {2020-01-30},
  langid = {english}
}

@report{Gross:2020,
  title = {Renewables, Land Use, and Local Opposition in the {{United States}}},
  author = {Gross, Samantha},
  date = {2020-01},
  pages = {24},
  institution = {{Brookings}},
  langid = {english}
}

@report{Halleraker:2016,
  title = {Working {{Group ECOSTAT}} Report on {{Common}} Understanding of Using Mitigation Measures for Reaching {{Good Ecological Potential}} for Heavily Modified Water Bodies},
  author = {Halleraker, JA and van de Bund, W and Bussettini, M and Gosling, R and Döbbelt-Grüne, S and Hensman, J and Kling, J and Koller-Kreimel, V and Pollard, P},
  date = {2016},
  pages = {104},
  institution = {{JRC}},
  location = {{Ispra}},
  doi = {10.2760/649695},
  langid = {english},
  options = {useprefix=true}
}

@article{Heintzelman:2012,
  title = {Values in the {{Wind}}: {{A Hedonic Analysis}} of {{Wind Power Facilities}}},
  shorttitle = {Values in the {{Wind}}},
  author = {Heintzelman, M. D. and Tuttle, C. M.},
  date = {2012-08-01},
  journaltitle = {Land Economics},
  shortjournal = {Land Economics},
  volume = {88},
  pages = {571--588},
  issn = {0023-7639, 1543-8325},
  doi = {10.3368/le.88.3.571},
  url = {http://le.uwpress.org/cgi/doi/10.3368/le.88.3.571},
  urldate = {2020-01-30},
  langid = {english},
  number = {3}
}

@article{Herman:2017,
  title = {{{SALib}}: {{An}} Open-Source {{Python}} Library for {{Sensitivity Analysis}}},
  shorttitle = {{{SALib}}},
  author = {Herman, Jon and Usher, Will},
  date = {2017-01-10},
  journaltitle = {The Journal of Open Source Software},
  shortjournal = {JOSS},
  volume = {2},
  pages = {97},
  issn = {2475-9066},
  doi = {10.21105/joss.00097},
  url = {http://joss.theoj.org/papers/10.21105/joss.00097},
  urldate = {2020-02-04},
  number = {9}
}

@article{Hernandez:2014,
  title = {Land-{{Use Efficiency}} of {{Big Solar}}},
  author = {Hernandez, Rebecca R. and Hoffacker, Madison K. and Field, Christopher B.},
  date = {2014-01-21},
  journaltitle = {Environmental Science \& Technology},
  shortjournal = {Environ. Sci. Technol.},
  volume = {48},
  pages = {1315--1323},
  issn = {0013-936X, 1520-5851},
  doi = {10.1021/es4043726},
  url = {https://pubs.acs.org/doi/10.1021/es4043726},
  urldate = {2019-12-21},
  langid = {english},
  number = {2}
}

@article{Hertwich:2015,
  title = {Integrated Life-Cycle Assessment of Electricity-Supply Scenarios Confirms Global Environmental Benefit of Low-Carbon Technologies},
  author = {Hertwich, Edgar G. and Gibon, Thomas and Bouman, Evert A. and Arvesen, Anders and Suh, Sangwon and Heath, Garvin A. and Bergesen, Joseph D. and Ramirez, Andrea and Vega, Mabel I. and Shi, Lei},
  date = {2015-05-19},
  journaltitle = {Proceedings of the National Academy of Sciences},
  shortjournal = {Proc Natl Acad Sci USA},
  volume = {112},
  pages = {6277--6282},
  issn = {0027-8424, 1091-6490},
  doi = {10.1073/pnas.1312753111},
  url = {http://www.pnas.org/lookup/doi/10.1073/pnas.1312753111},
  urldate = {2020-01-22},
  abstract = {Decarbonization of electricity generation can support climate-change mitigation and presents an opportunity to address pollution resulting from fossil-fuel combustion. Generally, renewable technologies require higher initial investments in infrastructure than fossil-based power systems. To assess the tradeoffs of increased up-front emissions and reduced operational emissions, we present, to our knowledge, the first global, integrated life-cycle assessment (LCA) of long-term, wide-scale implementation of electricity generation from renewable sources (i.e., photovoltaic and solar thermal, wind, and hydropower) and of carbon dioxide capture and storage for fossil power generation. We compare emissions causing particulate matter exposure, freshwater ecotoxicity, freshwater eutrophication, and climate change for the climate-change-mitigation (BLUE Map) and business-as-usual (Baseline) scenarios of the International Energy Agency up to 2050. We use a vintage stock model to conduct an LCA of newly installed capacity year-by-year for each region, thus accounting for changes in the energy mix used to manufacture future power plants. Under the Baseline scenario, emissions of air and water pollutants more than double whereas the low-carbon technologies introduced in the BLUE Map scenario allow a doubling of electricity supply while stabilizing or even reducing pollution. Material requirements per unit generation for low-carbon technologies can be higher than for conventional fossil generation: 11–40 times more copper for photovoltaic systems and 6–14 times more iron for wind power plants. However, only two years of current global copper and one year of iron production will suffice to build a low-carbon energy system capable of supplying the world's electricity needs in 2050.},
  langid = {english},
  number = {20}
}

@article{Hoen:2015,
  title = {Spatial {{Hedonic Analysis}} of the {{Effects}} of {{US Wind Energy Facilities}} on {{Surrounding Property Values}}},
  author = {Hoen, Ben and Brown, Jason P. and Jackson, Thomas and Thayer, Mark A. and Wiser, Ryan and Cappers, Peter},
  date = {2015-07},
  journaltitle = {The Journal of Real Estate Finance and Economics},
  shortjournal = {J Real Estate Finan Econ},
  volume = {51},
  pages = {22--51},
  issn = {0895-5638, 1573-045X},
  doi = {10.1007/s11146-014-9477-9},
  url = {http://link.springer.com/10.1007/s11146-014-9477-9},
  urldate = {2020-01-30},
  langid = {english},
  number = {1}
}

@article{Hoen:2019,
  title = {Attitudes of {{U}}.{{S}}. {{Wind Turbine Neighbors}}: {{Analysis}} of a {{Nationwide Survey}}},
  shorttitle = {Attitudes of {{U}}.{{S}}. {{Wind Turbine Neighbors}}},
  author = {Hoen, Ben and Firestone, Jeremy and Rand, Joseph and Elliot, Debi and Hübner, Gundula and Pohl, Johannes and Wiser, Ryan and Lantz, Eric and Haac, T. Ryan and Kaliski, Ken},
  date = {2019-11},
  journaltitle = {Energy Policy},
  shortjournal = {Energy Policy},
  volume = {134},
  pages = {110981},
  issn = {03014215},
  doi = {10.1016/j.enpol.2019.110981},
  url = {https://linkinghub.elsevier.com/retrieve/pii/S0301421519305683},
  urldate = {2020-01-22},
  langid = {english}
}

@article{Hubner:2019,
  title = {Monitoring Annoyance and Stress Effects of Wind Turbines on Nearby Residents: {{A}} Comparison of {{U}}.{{S}}. and {{European}} Samples},
  shorttitle = {Monitoring Annoyance and Stress Effects of Wind Turbines on Nearby Residents},
  author = {Hübner, Gundula and Pohl, Johannes and Hoen, Ben and Firestone, Jeremy and Rand, Joseph and Elliott, Debi and Haac, Ryan},
  date = {2019-11},
  journaltitle = {Environment International},
  shortjournal = {Environment International},
  volume = {132},
  pages = {105090},
  issn = {01604120},
  doi = {10.1016/j.envint.2019.105090},
  url = {https://linkinghub.elsevier.com/retrieve/pii/S0160412018323353},
  urldate = {2020-01-22},
  langid = {english}
}

@report{Huebner:2019,
  title = {Naturverträgliche Energiewende -- Akzeptanz und Erfahrungen vor Ort},
  author = {Hübner, Gundula and Pohl, Johannes and Warode, Jan and Gotchev, Boris and Nanz, Patrizia and Ohlhorst, Dörte and Krug, Michael and Salecki, Steven and Peters, Wolfgang},
  date = {2019-10},
  location = {{Berlin}},
  langid = {german}
}

@report{IEA:2019,
  title = {Offshore {{Wind Outlook}} 2019: {{World Energy Outlook Special Report}}},
  author = {{IEA}},
  date = {2019-11},
  pages = {98},
  location = {{Paris}},
  url = {https://www.iea.org/reports/offshore-wind-outlook-2019/geospatial-analysis},
  urldate = {2020-01-29},
  langid = {english}
}

@article{Jacobson:2017,
  title = {100\% {{Clean}} and {{Renewable Wind}}, {{Water}}, and {{Sunlight All}}-{{Sector Energy Roadmaps}} for 139 {{Countries}} of the {{World}}},
  author = {Jacobson, Mark Z. and Delucchi, Mark A. and Bauer, Zack A. F. and Goodman, Savannah C. and Chapman, William E. and Cameron, Mary A. and Bozonnat, Cedric and Chobadi, Liat and Clonts, Hailey A. and Enevoldsen, Peter and Erwin, Jenny R. and Fobi, Simone N. and Goldstrom, Owen K. and Hennessy, Eleanor M. and Liu, Jingyi and Lo, Jonathan and Meyer, Clayton B. and Morris, Sean B. and Moy, Kevin R. and O'Neill, Patrick L. and Petkov, Ivalin and Redfern, Stephanie and Schucker, Robin and Sontag, Michael A. and Wang, Jingfan and Weiner, Eric and Yachanin, Alexander S.},
  date = {2017-09-06},
  journaltitle = {Joule},
  shortjournal = {Joule},
  volume = {1},
  pages = {108--121},
  issn = {2542-4785, 2542-4351},
  doi = {10.1016/j.joule.2017.07.005},
  url = {http://www.cell.com/joule/abstract/S2542-4351(17)30012-0},
  urldate = {2017-11-03},
  langid = {english},
  number = {1}
}

@article{Jensen:2018,
  title = {The Impact of On-Shore and off-Shore Wind Turbine Farms on Property Prices},
  author = {Jensen, Cathrine Ulla and Panduro, Toke Emil and Lundhede, Thomas Hedemark and Nielsen, Anne Sofie Elberg and Dalsgaard, Mette and Thorsen, Bo Jellesmark},
  date = {2018-05},
  journaltitle = {Energy Policy},
  shortjournal = {Energy Policy},
  volume = {116},
  pages = {50--59},
  issn = {03014215},
  doi = {10.1016/j.enpol.2018.01.046},
  url = {https://linkinghub.elsevier.com/retrieve/pii/S0301421518300557},
  urldate = {2020-01-30},
  langid = {english}
}

@report{JRC:2014,
  title = {{{ETRI}} 2014 -- {{Energy Technology Reference Indicator}} Projections for 2010-2050},
  shorttitle = {{{ETRI}} 2014},
  author = {{JRC}},
  date = {2014},
  institution = {{JRC}},
  url = {https://setis.ec.europa.eu/related-jrc-activities/jrc-setis-reports/etri-2014},
  urldate = {2017-10-18},
  langid = {english}
}

@report{Knebel:2016,
  title = {Opinions on Renewables - a Look at Polls in Industrialised Countries},
  author = {Knebel, Alexander and Hartman, Jonathon and Kajimura, Ryotaro},
  date = {2016-03-04},
  institution = {{Renewable Energies Agency}},
  location = {{Berlin}},
  url = {https://www.unendlich-viel-energie.de/media/file/427.AEE_RK29_%20Internationale_Akzeptanzumfragen_EN.pdf},
  urldate = {2020-01-22},
  langid = {english}
}

@article{Koster:2012,
  title = {Snakemake--a Scalable Bioinformatics Workflow Engine},
  author = {Koster, J. and Rahmann, S.},
  date = {2012-10-01},
  journaltitle = {Bioinformatics},
  shortjournal = {Bioinformatics},
  volume = {28},
  pages = {2520--2522},
  issn = {1367-4803, 1460-2059},
  doi = {10.1093/bioinformatics/bts480},
  url = {https://academic.oup.com/bioinformatics/article-lookup/doi/10.1093/bioinformatics/bts480},
  urldate = {2019-10-19},
  langid = {english},
  number = {19}
}

@book{MacKay:2008,
  title = {Sustainable {{Energy}} without the Hot Air},
  author = {MacKay, David J C},
  date = {2008-12},
  publisher = {{UIT}}
}

@article{McKenna:2015,
  title = {Cost-Potentials for Large Onshore Wind Turbines in {{Europe}}},
  author = {McKenna, R. and Hollnaicher, S. and Ostman v. d. Leye, P. and Fichtner, W.},
  date = {2015-04-01},
  journaltitle = {Energy},
  shortjournal = {Energy},
  volume = {83},
  pages = {217--229},
  issn = {0360-5442},
  doi = {10.1016/j.energy.2015.02.016},
  url = {http://www.sciencedirect.com/science/article/pii/S0360544215001681},
  urldate = {2018-07-10},
  abstract = {Against the background of the recent trend towards ever larger wind turbines at higher hub heights, this contribution determines the total technical potential and associated costs for electricity generation in Europe with large turbines, based on a GIS-based methodology employing cost-potential curves. For the EU28 and Europe technical potentials of 15~PWh/a and 20~PWh/a are determined respectively, with associated LCOEs (Levelized Costs of Electricity) of between 6 and 50 €ct/kWh and large variations between countries: the largest potentials and lowest generation costs are to be found in the UK, Poland and Sweden. The approximate required investment to meet national 2020 targets based on the National Renewable Energy Action Plans is estimated based on the model results. A comparison with the results of other studies shows significant deviations in the results, most of which can be explained through the differences in input parameters, and a comparison of the obtained results for Germany with those from a previous study under the same assumptions produced very similar results with a deviation of about 10\%. A sensitivity analysis showed that the results are only moderately sensitive to the assumed discount rate as well as the size of turbines available.}
}

@article{Miller:2018,
  title = {Observation-Based Solar and Wind Power Capacity Factors and Power Densities},
  author = {Miller, Lee M. and Keith, David W.},
  date = {2018},
  journaltitle = {Environmental Research Letters},
  shortjournal = {Environ. Res. Lett.},
  volume = {13},
  pages = {104008},
  issn = {1748-9326},
  doi = {10.1088/1748-9326/aae102},
  url = {http://stacks.iop.org/1748-9326/13/i=10/a=104008},
  urldate = {2018-10-08},
  abstract = {Power density is the rate of energy generation per unit of land surface area occupied by an energy system. The power density of low-carbon energy sources will play an important role in mediating the environmental consequences of energy system decarbonization as the world transitions away from high power-density fossil fuels. All else equal, lower power densities mean larger land and environmental footprints. The power density of solar and wind power remain surprisingly uncertain: estimates of realizable generation rates per unit area for wind and solar power span 0.3–47 W e m −2 and 10–120 W e m −2 respectively. We refine this range using US data from 1990–2016. We estimate wind power density from primary data, and solar power density from primary plant-level data and prior datasets on capacity density. The mean power density of 411 onshore wind power plants in 2016 was 0.50 W e m −2 . Wind plants with the largest areas have the lowest power densities. Wind power capacity factors are increasing, but that increase is associated with a decrease in capacity densities, so power densities are stable or declining. If wind power expands away from the best locations and the areas of wind power plants keep increasing, it seems likely that wind’s power density will decrease as total wind generation increases. The mean 2016 power density of 1150 solar power plants was 5.4 W e m −2 . Solar capacity factors and (likely) power densities are increasing with time driven, in part, by improved panel efficiencies. Wind power has a 10-fold lower power density than solar, but wind power installations directly occupy much less of the land within their boundaries. The environmental and social consequences of these divergent land occupancy patterns need further study.},
  langid = {english},
  number = {10}
}

@article{Miller:2019,
  title = {Corrigendum: {{Observation}}-Based Solar and Wind Power Capacity Factors and Power Densities (2018 {{Environ}}. {{Res}}. {{Lett}}. 13 104008)},
  author = {Miller, Lee M and Keith, David W},
  date = {2019-07-12},
  journaltitle = {Environmental Research Letters},
  shortjournal = {Environ. Res. Lett.},
  doi = {10.1088/1748-9326/aaf9cf}
}

@article{Molnarova:2012,
  title = {Visual Preferences for Wind Turbines: {{Location}}, Numbers and Respondent Characteristics},
  shorttitle = {Visual Preferences for Wind Turbines},
  author = {Molnarova, Kristina and Sklenicka, Petr and Stiborek, Jiri and Svobodova, Kamila and Salek, Miroslav and Brabec, Elizabeth},
  date = {2012-04},
  journaltitle = {Applied Energy},
  shortjournal = {Applied Energy},
  volume = {92},
  pages = {269--278},
  issn = {03062619},
  doi = {10.1016/j.apenergy.2011.11.001},
  url = {https://linkinghub.elsevier.com/retrieve/pii/S0306261911006969},
  urldate = {2020-01-31},
  langid = {english}
}

@article{Neumann:2019,
  title = {The {{Near}}-{{Optimal Feasible Space}} of a {{Renewable Power System Model}}},
  author = {Neumann, Fabian and Brown, Tom},
  date = {2019-10-04},
  url = {http://arxiv.org/abs/1910.01891},
  urldate = {2019-10-28},
  abstract = {Models for long-term investment planning of the power system typically return a single optimal solution per set of cost assumptions. However, typically there are many near-optimal alternatives that stand out due to other attractive properties like social acceptance. Understanding features that persist across many cost-efficient alternatives enhances policy advice and acknowledges structural model uncertainties. We apply the modeling-to-generate-alternatives (MGA) methodology to systematically explore the near-optimal feasible space of a completely renewable European electricity system model. While accounting for complex spatio-temporal patterns, we allow simultaneous capacity expansion of generation, storage and transmission infrastructure subject to linearized multi-period optimal power flow. Many similarly costly, but technologically diverse solutions exist. Already a cost deviation of 0.5\% offers a large range of possible investments. However, either offshore or onshore wind energy along with some hydrogen storage and transmission network reinforcement are essential to keep costs within 10\% of the optimum.},
  archivePrefix = {arXiv},
  eprint = {1910.01891},
  eprinttype = {arxiv},
  primaryClass = {physics}
}

@article{Nitsch:2019,
  title = {Observation-Based Estimates of Land Availability for Wind Power: A Case Study for {{Czechia}}},
  shorttitle = {Observation-Based Estimates of Land Availability for Wind Power},
  author = {Nitsch, Felix and Turkovska, Olga and Schmidt, Johannes},
  date = {2019-12},
  journaltitle = {Energy, Sustainability and Society},
  shortjournal = {Energ Sustain Soc},
  volume = {9},
  pages = {45},
  issn = {2192-0567},
  doi = {10.1186/s13705-019-0234-z},
  url = {https://energsustainsoc.biomedcentral.com/articles/10.1186/s13705-019-0234-z},
  urldate = {2020-01-23},
  langid = {english},
  number = {1}
}

@article{Palmer-Wilson:2019,
  title = {Impact of Land Requirements on Electricity System Decarbonisation Pathways},
  author = {Palmer-Wilson, Kevin and Donald, James and Robertson, Bryson and Lyseng, Benjamin and Keller, Victor and Fowler, McKenzie and Wade, Cameron and Scholtysik, Sven and Wild, Peter and Rowe, Andrew},
  date = {2019-06},
  journaltitle = {Energy Policy},
  shortjournal = {Energy Policy},
  volume = {129},
  pages = {193--205},
  issn = {03014215},
  doi = {10.1016/j.enpol.2019.01.071},
  url = {https://linkinghub.elsevier.com/retrieve/pii/S0301421519300576},
  urldate = {2019-12-19},
  langid = {english}
}

@article{Patru-Stupariu:2019,
  title = {Do Wind Turbines Impact Plant Community Properties in Mountain Region?},
  author = {Pătru-Stupariu, Ileana and Calotă, Ana-Maria and Santonja, Mathieu and Anastasiu, Paulina and Stoicescu, Ioana and Biriş, Iovu Adrian and Stupariu, Mihai-Sorin and Buttler, Alexandre},
  date = {2019-12},
  journaltitle = {Biologia},
  shortjournal = {Biologia},
  volume = {74},
  pages = {1613--1619},
  issn = {0006-3088, 1336-9563},
  doi = {10.2478/s11756-019-00333-9},
  url = {http://link.springer.com/10.2478/s11756-019-00333-9},
  urldate = {2020-01-30},
  langid = {english},
  number = {12}
}

@article{Pfenninger:2016,
  title = {Long-Term Patterns of {{European PV}} Output Using 30 Years of Validated Hourly Reanalysis and Satellite Data},
  author = {Pfenninger, Stefan and Staffell, Iain},
  date = {2016-11},
  journaltitle = {Energy},
  volume = {114},
  pages = {1251--1265},
  doi = {10.1016/j.energy.2016.08.060},
  url = {http://linkinghub.elsevier.com/retrieve/pii/S0360544216311744},
  langid = {english}
}

@article{Pfenninger:2018b,
  title = {Calliope: A Multi-Scale Energy Systems Modelling Framework},
  shorttitle = {Calliope},
  author = {Pfenninger, Stefan and Pickering, Bryn},
  date = {2018-09-12},
  journaltitle = {The Journal of Open Source Software},
  doi = {10.21105/joss.00825},
  url = {http://joss.theoj.org},
  urldate = {2019-06-03},
  abstract = {Pfenninger et al., (2018). Calliope: a multi-scale energy systems modelling framework. Journal of Open Source Software, 3(29), 825, https://doi.org/10.21105/joss.00825},
  langid = {english}
}

@report{Philipps:2019,
  title = {Photovoltaics {{Report}}},
  author = {Philipps, Simon and Warmuth, Werner},
  date = {2019-11-14},
  pages = {49},
  institution = {{Fraunhofer ISE}},
  location = {{Freiburg}},
  url = {https://www.ise.fraunhofer.de/de/veroeffentlichungen/studien/photovoltaics-report.html},
  urldate = {2020-01-23},
  langid = {english}
}

@article{Plessmann:2017,
  title = {How to Meet {{EU GHG}} Emission Reduction Targets? {{A}} Model Based~Decarbonization Pathway for {{Europe}}'s Electricity Supply System~until 2050},
  shorttitle = {How to Meet {{EU GHG}} Emission Reduction Targets?},
  author = {Pleßmann, G. and Blechinger, P.},
  date = {2017-03-01},
  journaltitle = {Energy Strategy Reviews},
  shortjournal = {Energy Strategy Reviews},
  volume = {15},
  pages = {19--32},
  issn = {2211-467X},
  doi = {10.1016/j.esr.2016.11.003},
  url = {http://www.sciencedirect.com/science/article/pii/S2211467X16300530},
  urldate = {2019-06-07},
  abstract = {Globally, due to industrialization, GHG emissions continue to increase. This is despite the existing scientific and political consensus to fight human-induced climate change. To reverse this trend, viable, cost-effective decarbonization pathways are needed. We focus on the European power supply system and demonstrate the techno-economic feasibility of reaching the EU's mitigation targets by 2050. We show that a transition from conventional to renewable-based power supply systems is possible for the EU even with a politically driven nuclear power phase-out. We provide a guideline for European stakeholders that shows how to transform their power generation systems. By following our recommendations, the EU can be a role model for other countries and regions moving towards decarbonization. Our work is guided by two main motivations: • How can the transition of Europe's power system be modeled adequately? • What is the techno-economically optimal transition pathway for meeting the EU GHG power sector emission targets by 2050? A comparison of power system models has revealed a need for a combined short and long-term simulation tool that includes the principal power generation, storage and transmission technologies being considered in Europe. We adapted and applied the linear model elesplan-m to simulate a techno-economically optimized decarbonization pathway for 18 interconnected European regions and found that meeting the EU's reduction targets, i.e. reducing the GHG emissions from 1300 to 24~Mt CO2eq per year by 2050, can be achieved by large-scale capacity investment in renewable energy sources (RES). The levelized cost of electricity (LCOE) would increase from 6.7 to 9.0 ctEUR/kWh and investments of 403 billion EUR would be necessary during the 34 year period analyzed. In 2050, the resulting power supply system is largely composed of wind power (1485~GW) and PV (909~GW), which are supported by 150~GW hydro power and 244~GW gas power. In addition, 432~GW of storage and 362~GW of transmission capacity are required to temporally and spatially distribute electricity. This work provides not only a feasible concept for a decarbonized power supply system, but shows also the implementation steps necessary to make the transition to that system cost-effective.}
}

@report{PublicationsOfficeoftheEuropeanUnion:2017,
  title = {{{EU}} Energy in Figures : Statistical Pocketbook 2017},
  shorttitle = {{{EU}} Energy in Figures},
  author = {{Publications Office of the European Union}},
  date = {2017},
  institution = {{European Union}},
  location = {{Luxembourg}},
  doi = {10.2833/80717},
  url = {https://publications.europa.eu/en/publication-detail/-/publication/2e046bd0-b542-11e7-837e-01aa75ed71a1/language-en/format-PDF},
  urldate = {2018-08-29},
  abstract = {The energy sector is one of the pillars of growth, competitiveness and development for modern economies. To keep up with the ongoing transformation of the energy sector in Europe, we need data that is accurate and up-to-date. This publication provides an overview of the most relevant annual energy-related statistics for the European Union as a whole and for each of its Member States. The data contained in this pocketbook is drawn from several sources: from the European Commission’s services, from international organisations such as the European Environment Agency and the International Energy Agency and also from the European Commission’s estimates when other data is unavailable. The publication is divided into five parts: Part 1. Energy overview at global and EU levels. Part 2. Main energy indicators, at EU and Member States levels. Part 3. Socio-economic indicators in the EU. Part 4. Impact of the energy sector on the environment. Part 5. Country profiles – Main energy indicators. Indicators have been calculated using the methodology established by the European Commission – DG Energy. The appendices include a glossary and methodological notes. This publication was produced using the most recently available data.},
  langid = {english},
  type = {Website}
}

@article{Ruiz:2019,
  title = {{{ENSPRESO}} - an Open, {{EU}}-28 Wide, Transparent and Coherent Database of Wind, Solar and Biomass Energy Potentials},
  author = {Ruiz, P. and Nijs, W. and Tarvydas, D. and Sgobbi, A. and Zucker, A. and Pilli, R. and Jonsson, R. and Camia, A. and Thiel, C. and Hoyer-Klick, C. and Dalla Longa, F. and Kober, T. and Badger, J. and Volker, P. and Elbersen, B.S. and Brosowski, A. and Thrän, D.},
  date = {2019-11},
  journaltitle = {Energy Strategy Reviews},
  shortjournal = {Energy Strategy Reviews},
  volume = {26},
  pages = {100379},
  issn = {2211467X},
  doi = {10.1016/j.esr.2019.100379},
  url = {https://linkinghub.elsevier.com/retrieve/pii/S2211467X19300720},
  urldate = {2019-10-03},
  langid = {english}
}

@report{RuizCastello:2015,
  title = {The {{JRC}}-{{EU}}-{{TIMES}} Model. {{Bioenergy}} Potentials for {{EU}} and Neighbouring Countries.},
  author = {Ruiz Castello, Pablo and Sgobbi, Alessandra and Nijs, Wouter and Thiel, Christian and Dalla Longa, Francesco and Kober, Tom and Elbersen, Berien and Hengeveld, Geerten},
  date = {2015-12-08T00:00:00+01:00},
  doi = {10.2790/39014},
  url = {https://ec.europa.eu/jrc/en/publication/eur-scientific-and-technical-research-reports/jrc-eu-times-model-bioenergy-potentials-eu-and-neighbouring-countries},
  urldate = {2019-06-18},
  langid = {english}
}

@article{Sanchez-Pantoja:2018,
  title = {Aesthetic Impact of Solar Energy Systems},
  author = {Sánchez-Pantoja, Núria and Vidal, Rosario and Pastor, M. Carmen},
  date = {2018-12},
  journaltitle = {Renewable and Sustainable Energy Reviews},
  shortjournal = {Renewable and Sustainable Energy Reviews},
  volume = {98},
  pages = {227--238},
  issn = {13640321},
  doi = {10.1016/j.rser.2018.09.021},
  url = {https://linkinghub.elsevier.com/retrieve/pii/S1364032118306695},
  urldate = {2020-01-31},
  langid = {english}
}

@article{Schlachtberger:2017,
  title = {The Benefits of Cooperation in a Highly Renewable {{European}} Electricity Network},
  author = {Schlachtberger, D. P. and Brown, T. and Schramm, S. and Greiner, M.},
  date = {2017-09-01},
  journaltitle = {Energy},
  shortjournal = {Energy},
  volume = {134},
  pages = {469--481},
  issn = {0360-5442},
  doi = {10.1016/j.energy.2017.06.004},
  url = {http://www.sciencedirect.com/science/article/pii/S0360544217309969},
  urldate = {2018-02-21},
  abstract = {To reach ambitious European CO2 emission reduction targets, most scenarios of future European electricity systems rely on large shares of wind and solar photovoltaic power generation. We interpolate between two concepts for balancing the variability of these renewable sources: balancing at continental scales using the transmission grid and balancing locally with storage. This interpolation is done by systematically restricting transmission capacities from the optimum level to zero. We run techno-economic cost optimizations for the capacity investment and dispatch of wind, solar, hydroelectricity, natural gas power generation and transmission, as well as storage options such as pumped-hydro, battery, and hydrogen storage. The simulations assume a 95\% CO2 emission reduction compared to 1990, and are run over a full historical year of weather and electricity demand for 30 European countries. In the cost-optimal system with high levels of transmission expansion, energy generation is dominated by wind (65\%) and hydro (15\%), with average system costs comparable to today's system. Restricting transmission shifts the balance in favour of solar and storage, driving up costs by a third. As the restriction is relaxed, 85\% of the cost benefits of the optimal grid expansion can be captured already with only 44\% of the transmission volume.}
}

@article{Schmidt:2019,
  title = {Projecting the {{Future Levelized Cost}} of {{Electricity Storage Technologies}}},
  author = {Schmidt, Oliver and Melchior, Sylvain and Hawkes, Adam and Staffell, Iain},
  date = {2019-01-09},
  journaltitle = {Joule},
  shortjournal = {Joule},
  volume = {0},
  issn = {2542-4785, 2542-4351},
  doi = {10.1016/j.joule.2018.12.008},
  url = {https://www.cell.com/joule/abstract/S2542-4351(18)30583-X},
  urldate = {2019-01-14},
  abstract = {{$<$}h2{$>$}Summary{$<$}/h2{$><$}p{$>$}The future role of stationary electricity storage is perceived as highly uncertain. One reason is that most studies into the future cost of storage technologies focus on investment cost. An appropriate cost assessment must be based on the application-specific lifetime cost of storing electricity. We determine the levelized cost of storage (LCOS) for 9 technologies in 12 power system applications from 2015 to 2050 based on projected investment cost reductions and current performance parameters. We find that LCOS will reduce by one-third to one-half by 2030 and 2050, respectively, across the modeled applications, with lithium ion likely to become most cost efficient for nearly all stationary applications from 2030. Investments in alternative technologies may prove futile unless significant performance improvements can retain competitiveness with lithium ion. These insights increase transparency around the future competitiveness of electricity storage technologies and can help guide research, policy, and investment activities to ensure cost-efficient deployment.{$<$}/p{$>$}},
  langid = {english},
  number = {0}
}

@article{Schroeter:2016,
  title = {Testing the Value of Public Participation in {{Germany}}: {{Theory}}, Operationalization and a Case Study on the Evaluation of Participation},
  shorttitle = {Testing the Value of Public Participation in {{Germany}}},
  author = {Schroeter, Regina and Scheel, Oliver and Renn, Ortwin and Schweizer, Pia-Johanna},
  date = {2016-03},
  journaltitle = {Energy Research \& Social Science},
  shortjournal = {Energy Research \& Social Science},
  volume = {13},
  pages = {116--125},
  issn = {22146296},
  doi = {10.1016/j.erss.2015.12.013},
  url = {https://linkinghub.elsevier.com/retrieve/pii/S2214629615300980},
  urldate = {2020-01-31},
  langid = {english}
}

@report{Setton:2019,
  title = {Social {{Sustainability Barometer}} for the {{German Energiewende}}: 2018 {{Edition}}. {{Core}} Statements and Summary of the Key Findings},
  author = {Setton, Daniela},
  date = {2019-07},
  institution = {{Institute for Advanced Sustainability Studies}},
  location = {{Potsdam}},
  doi = {10.2312/iass.2019.014},
  langid = {english}
}

@article{Skenteris:2019,
  title = {Implementing Hedonic Pricing Models for Valuing the Visual Impact of Wind Farms in {{Greece}}},
  author = {Skenteris, Konstantinos and Mirasgedis, Sevastianos and Tourkolias, Christos},
  date = {2019-12},
  journaltitle = {Economic Analysis and Policy},
  shortjournal = {Economic Analysis and Policy},
  volume = {64},
  pages = {248--258},
  issn = {03135926},
  doi = {10.1016/j.eap.2019.09.004},
  url = {https://linkinghub.elsevier.com/retrieve/pii/S0313592619300347},
  urldate = {2020-01-30},
  langid = {english}
}

@book{Smil:2015,
  title = {Power {{Density}}: {{A Key}} to {{Understanding Energy Sources}} and {{Uses}}},
  author = {Smil, Vaclav},
  date = {2015},
  publisher = {{The MIT Press}},
  location = {{Cambridge, Massachusetts}},
  isbn = {978-0-262-02914-8},
  langid = {english}
}

@article{Spath:2018,
  title = {Large-Scale Photovoltaics? {{Yes}} Please, but Not like This! {{Insights}} on Different Perspectives Underlying the Trade-off between Land Use and Renewable Electricity Development},
  shorttitle = {Large-Scale Photovoltaics?},
  author = {Späth, Leonhard},
  date = {2018-11},
  journaltitle = {Energy Policy},
  shortjournal = {Energy Policy},
  volume = {122},
  pages = {429--437},
  issn = {03014215},
  doi = {10.1016/j.enpol.2018.07.029},
  url = {https://linkinghub.elsevier.com/retrieve/pii/S0301421518304762},
  urldate = {2020-01-31},
  langid = {english}
}

@article{Staffell:2016,
  title = {Using Bias-Corrected Reanalysis to Simulate Current and Future Wind Power Output},
  author = {Staffell, Iain and Pfenninger, Stefan},
  date = {2016-11-01},
  journaltitle = {Energy},
  shortjournal = {Energy},
  volume = {114},
  pages = {1224--1239},
  issn = {0360-5442},
  doi = {10.1016/j.energy.2016.08.068},
  url = {http://www.sciencedirect.com/science/article/pii/S0360544216311811},
  urldate = {2017-10-10},
  abstract = {Reanalysis models are rapidly gaining popularity for simulating wind power output due to their convenience and global coverage. However, they should only be relied upon once thoroughly proven. This paper reports the first international validation of reanalysis for wind energy, testing NASA's MERRA and MERRA-2 in 23 European countries. Both reanalyses suffer significant spatial bias, overestimating wind output by 50\% in northwest Europe and underestimating by 30\% in the Mediterranean. We derive national correction factors, and show that after calibration national hourly output can be modelled with R2 above 0.95. Our underlying data are made freely available to aid future research. We then assess Europe's wind resources with twenty-year simulations of the current and potential future fleets. Europe's current average capacity factor is 24.2\%, with countries ranging from 19.5\% (Germany) to 32.4\% (Britain). Capacity factors are rising due to improving technology and locations; for example, Britain's wind fleet is now 23\% more productive than in 2005. Based on the current planning pipeline, we estimate Europe's average capacity factor could increase by nearly a third to 31.3\%. Countries with large stakes in the North Sea will see significant gains, with Britain's average capacity factor rising to 39.4\% and Germany's to 29.1\%.},
  issue = {Supplement C}
}

@report{Steffen:2019,
  title = {Estimating the {{Cost}} of {{Capital}} for {{Renewable Energy Projects}}},
  author = {Steffen, Bjarne},
  date = {2019-04-17},
  institution = {{Social Science Research Network}},
  location = {{Rochester, NY}},
  url = {https://papers.ssrn.com/abstract=3373905},
  urldate = {2019-05-14},
  abstract = {Many models in energy economics assess the cost of alternative power generation technologies. As an input, the models require well calibrated assumptions for the cost of capital or discount rates to be used, especially for renewable energy for which the cost of capital differs widely across countries and technologies. In this article, we review the spectrum of estimation methods for the private cost of capital for renewable energy projects and discuss appropriate use of the methods to yield unbiased results. We then evaluate the empirical evidence from 46 countries for the period 2009–2017. We find a globally consistent rank order among technologies, with the cost of capital increasing from solar PV to onshore wind to offshore wind power. On average, the cost of capital in developing countries is significantly higher than in industrialized countries, with large heterogeneity also within the groups of industrialized or developing countries.},
  langid = {english},
  number = {ID 3373905},
  type = {SSRN Scholarly Paper}
}

@report{Stevens:2017,
  title = {The Footprint of Energy: Land Use of {{U}}.{{S}}. Electricity Production},
  author = {Stevens, Landon and Anderson, Barrett and Cowan, Colton and Colton, Katie and Johnson, Dallin},
  date = {2017-06},
  institution = {{Strata}},
  langid = {english}
}

@article{Steward:2009,
  title = {Lifecycle {{Cost Analysis}} of {{Hydrogen Versus Other Technologies}} for {{Electrical Energy Storage}}},
  author = {Steward, D and Saur, G and Penev, M and Ramsden, T},
  date = {2009},
  journaltitle = {Energy Storage},
  pages = {59},
  langid = {english}
}

@article{Stokes:2016,
  title = {Electoral {{Backlash}} against {{Climate Policy}}: {{A Natural Experiment}} on {{Retrospective Voting}} and {{Local Resistance}} to {{Public Policy}}},
  shorttitle = {Electoral {{Backlash}} against {{Climate Policy}}},
  author = {Stokes, Leah C.},
  date = {2016-10},
  journaltitle = {American Journal of Political Science},
  volume = {60},
  pages = {958--974},
  issn = {00925853},
  doi = {10.1111/ajps.12220},
  url = {http://doi.wiley.com/10.1111/ajps.12220},
  urldate = {2018-10-17},
  abstract = {Retrospective voting studies typically examine policies where the public has common interests. By contrast, climate policy has broad public support but concentrated opposition in communities where costs are imposed. This spatial distribution of weak supporters and strong local opponents mirrors opposition to other policies with diffuse public benefits and concentrated local costs. I use a natural experiment to investigate whether citizens living in proximity to wind energy projects retrospectively punished an incumbent government because of its climate policy. Using both fixed effects and instrumental variable estimators, I identify electoral losses for the incumbent party ranging from 4 to 10\%, with the effect persisting 3 km from wind turbines. There is also evidence that voters are informed, only punishing the government responsible for the policy. I conclude that the spatial distribution of citizens’ policy preferences can affect democratic accountability through ‘spatially distorted signalling’, which can exacerbate political barriers to addressing climate change.},
  langid = {english},
  number = {4}
}

@article{Sunak:2016,
  title = {The Impact of Wind Farm Visibility on Property Values: {{A}} Spatial Difference-in-Differences Analysis},
  shorttitle = {The Impact of Wind Farm Visibility on Property Values},
  author = {Sunak, Yasin and Madlener, Reinhard},
  date = {2016-03},
  journaltitle = {Energy Economics},
  shortjournal = {Energy Economics},
  volume = {55},
  pages = {79--91},
  issn = {01409883},
  doi = {10.1016/j.eneco.2015.12.025},
  url = {https://linkinghub.elsevier.com/retrieve/pii/S014098831600044X},
  urldate = {2020-01-30},
  langid = {english}
}

@article{Suri:2007a,
  title = {Potential of Solar Electricity Generation in the {{European Union}} Member States and Candidate Countries},
  author = {Šúri, Marcel and Huld, Thomas A. and Dunlop, Ewan D. and Ossenbrink, Heinz A.},
  date = {2007-10},
  journaltitle = {Solar Energy},
  shortjournal = {Solar Energy},
  volume = {81},
  pages = {1295--1305},
  issn = {0038092X},
  doi = {10.1016/j.solener.2006.12.007},
  url = {https://linkinghub.elsevier.com/retrieve/pii/S0038092X07000229},
  urldate = {2020-03-02},
  langid = {english},
  number = {10}
}

@article{Susser:2017,
  title = {‘{{Renewables}}? {{Yes}}, Please!’: Perceptions and Assessment of Community Transition Induced by Renewable-Energy Projects in {{North Frisia}}},
  shorttitle = {‘{{Renewables}}?},
  author = {Süsser, Diana and Kannen, Andreas},
  date = {2017-07},
  journaltitle = {Sustainability Science},
  shortjournal = {Sustain Sci},
  volume = {12},
  pages = {563--578},
  issn = {1862-4065, 1862-4057},
  doi = {10.1007/s11625-017-0433-5},
  url = {http://link.springer.com/10.1007/s11625-017-0433-5},
  urldate = {2020-01-31},
  langid = {english},
  number = {4}
}

@article{Trainor:2016,
  title = {Energy {{Sprawl Is}} the {{Largest Driver}} of {{Land Use Change}} in {{United States}}},
  author = {Trainor, Anne M. and McDonald, Robert I. and Fargione, Joseph},
  editor = {Baldwin, Robert F.},
  date = {2016-09-08},
  journaltitle = {PLOS ONE},
  shortjournal = {PLoS ONE},
  volume = {11},
  pages = {e0162269},
  issn = {1932-6203},
  doi = {10.1371/journal.pone.0162269},
  url = {https://dx.plos.org/10.1371/journal.pone.0162269},
  urldate = {2020-01-22},
  langid = {english},
  number = {9}
}

@article{Trondle:2019,
  title = {Home-Made or Imported: On the Possibility for Renewable Electricity Autarky on All Scales in {{Europe}}},
  author = {Tröndle, Tim and Pfenninger, Stefan and Lilliestam, Johan},
  date = {2019-08-13},
  journaltitle = {Energy Strategy Reviews},
  volume = {26},
  doi = {10.1016/j.esr.2019.100388}
}

@article{Trondle:inreview,
  title = {Trade-Offs between Geographic Scale, Cost, and System Design for Fully Renewable Electricity in {{Europe}}},
  author = {Tröndle, Tim and Lilliestam, Johan and Marelli, Stefano and Pfenninger, Stefan},
  year = {in review},
  journaltitle = {Joule}
}

@article{Turney:2011,
  title = {Environmental Impacts from the Installation and Operation of Large-Scale Solar Power Plants},
  author = {Turney, Damon and Fthenakis, Vasilis},
  date = {2011-08},
  journaltitle = {Renewable and Sustainable Energy Reviews},
  shortjournal = {Renewable and Sustainable Energy Reviews},
  volume = {15},
  pages = {3261--3270},
  issn = {13640321},
  doi = {10.1016/j.rser.2011.04.023},
  url = {https://linkinghub.elsevier.com/retrieve/pii/S1364032111001675},
  urldate = {2020-01-31},
  langid = {english},
  number = {6}
}

@article{vanZalk:2018,
  title = {The Spatial Extent of Renewable and Non-Renewable Power Generation: {{A}} Review and Meta-Analysis of Power Densities and Their Application in the {{U}}.{{S}}.},
  shorttitle = {The Spatial Extent of Renewable and Non-Renewable Power Generation},
  author = {van Zalk, John and Behrens, Paul},
  date = {2018-12},
  journaltitle = {Energy Policy},
  shortjournal = {Energy Policy},
  volume = {123},
  pages = {83--91},
  issn = {03014215},
  doi = {10.1016/j.enpol.2018.08.023},
  url = {https://linkinghub.elsevier.com/retrieve/pii/S0301421518305512},
  urldate = {2020-01-22},
  langid = {english},
  options = {useprefix=true}
}

@article{Wagner:2014,
  title = {Considerations for an {{EU}}-Wide Use of Renewable Energies for Electricity Generation},
  author = {Wagner, F.},
  date = {2014-10},
  journaltitle = {The European Physical Journal Plus},
  shortjournal = {Eur. Phys. J. Plus},
  volume = {129},
  pages = {219},
  issn = {2190-5444},
  doi = {10.1140/epjp/i2014-14219-7},
  url = {http://link.springer.com/10.1140/epjp/i2014-14219-7},
  urldate = {2020-03-02},
  abstract = {This paper studies a joint Europe-wide use of renewable energies for electricity generation. With actual wind data of eight and photo voltaic (PV) data of four countries the benefits are assessed of an EUwide use of renewable energies (RES) for electricity production in comparison to an independent national use. The data of 2012 are scaled to a 100\% supply by RES to characterise the future final situation. Where available, wind and PV data are optimally mixed. Wind turns out to have the largest averaging effect. Nevertheless, surplus energy is produced and residual power still has to be provided. When surplus electricity is produced it is simultaneously produced by the neighbour countries. The use of an EU-wide RE field allows to reduce the back-up and the surplus energy of individual countries typically by 30\%. The interconnection capacity has to be increased above the peak load in most cases to allow the distribution of surplus power. The RE power capacity to be installed for a 100\% supply has been considered for 29 countries. The present RE capacity of 185 GW has to be increased to 1272 GW. Under these conditions the produced surplus energy corresponds to the consumption of Germany plus Poland.},
  langid = {english},
  number = {10}
}

@article{Walker:1995,
  title = {Energy, Land Use and Renewables},
  author = {Walker, Gordon},
  date = {1995-01},
  journaltitle = {Land Use Policy},
  shortjournal = {Land Use Policy},
  volume = {12},
  pages = {3--6},
  issn = {02648377},
  doi = {10.1016/0264-8377(95)90069-E},
  url = {https://linkinghub.elsevier.com/retrieve/pii/026483779590069E},
  urldate = {2020-02-08},
  langid = {english},
  number = {1}
}

@article{Weselek:2019,
  title = {Agrophotovoltaic Systems: Applications, Challenges, and Opportunities. {{A}} Review},
  shorttitle = {Agrophotovoltaic Systems},
  author = {Weselek, Axel and Ehmann, Andrea and Zikeli, Sabine and Lewandowski, Iris and Schindele, Stephan and Högy, Petra},
  date = {2019-08},
  journaltitle = {Agronomy for Sustainable Development},
  shortjournal = {Agron. Sustain. Dev.},
  volume = {39},
  pages = {35},
  issn = {1774-0746, 1773-0155},
  doi = {10.1007/s13593-019-0581-3},
  url = {http://link.springer.com/10.1007/s13593-019-0581-3},
  urldate = {2020-02-07},
  langid = {english},
  number = {4}
}

@report{Wirth:2017,
  title = {Aktuelle Fakten zur Photovoltaik in Deutschland},
  author = {Wirth, Harry},
  date = {2017-08-15},
  institution = {{Fraunhofer ISE}},
  url = {https://www.ise.fraunhofer.de/de/daten-zu-erneuerbaren-energien.html},
  urldate = {2017-10-11},
  langid = {german}
}

@report{Wirth:2020,
  title = {Recent {{Facts}} about {{Photovoltaics}} in {{Germany}}},
  author = {Wirth, Harry},
  date = {2020-01-07},
  pages = {98},
  institution = {{Fraunhofer ISE}},
  location = {{Freiburg im Breisgau}},
  url = {https://www.ise.fraunhofer.de/en/publications/studies/recent-facts-about-pv-in-germany.html},
  langid = {english}
}

@article{Zoellner:2008,
  title = {Public Acceptance of Renewable Energies: {{Results}} from Case Studies in {{Germany}}},
  shorttitle = {Public Acceptance of Renewable Energies},
  author = {Zoellner, Jan and Schweizer-Ries, Petra and Wemheuer, Christin},
  date = {2008-11},
  journaltitle = {Energy Policy},
  shortjournal = {Energy Policy},
  volume = {36},
  pages = {4136--4141},
  issn = {03014215},
  doi = {10.1016/j.enpol.2008.06.026},
  url = {https://linkinghub.elsevier.com/retrieve/pii/S0301421508003121},
  urldate = {2020-01-31},
  langid = {english},
  number = {11}
}

@report{ZSW:2019,
  title = {Vorbereitung und Begleitung bei der Erstellung eines Erfahrungsberichts gemäß § 97 Erneuerbare-Energien-Gesetz -- Teilvorhaben II c: Solare Strahlungsenergie},
  author = {{ZSW} and {Bosch \& Partner}},
  date = {2019-03},
  pages = {169},
  institution = {{German Federal Ministry for Economic Affairs and Energy}},
  url = {https://www.erneuerbare-energien.de/EE/Redaktion/DE/Downloads/bmwi_de/zsv-boschundpartner-vorbereitung-begleitung-eeg.pdf?__blob=publicationFile&v=7},
  urldate = {2020-01-23},
  langid = {german}
}
