# Supplementary material for: Supply-side options to reduce land requirements of fully renewable electricity in Europe
Source: PLoS One. 2020 Aug 6;15(8):e0236958. doi: 10.1371/journal.pone.0236958 (PMC7410258; doi:10.1371/journal.pone.0236958)
Supplement: S1 Code — (ZIP) [file pone.0236958.s003.zip › code/report/supplementary.md]

---
title: 'Money Land'
subtitle: 'Supplemental Information'
author:
    - Tim Tröndle
institute: IASS Potsdam and ETH Zürich
bibliography:
    - 'literature.bib'
csl: plos-one.csl
link-citations: True
date: draft-03-dev
---

This document contains supplemental information for:

...

<div class="pagebreak"> </div>

## Impact of footprint only
