# Supplementary material for: Supply-side options to reduce land requirements of fully renewable electricity in Europe
Source: PLoS One. 2020 Aug 6;15(8):e0236958. doi: 10.1371/journal.pone.0236958 (PMC7410258; doi:10.1371/journal.pone.0236958)
Supplement: S1 Code — (ZIP) [file pone.0236958.s003.zip › code/environment.yaml]

name: money-land
channels:
    - conda-forge
    - bioconda
dependencies:
    - python=3.7
    - flake8=3.7.8
    - pycountry=18.12.8
    - snakemake-minimal=5.8.2
