# Supplementary material for: Supply-side options to reduce land requirements of fully renewable electricity in Europe
Source: PLoS One. 2020 Aug 6;15(8):e0236958. doi: 10.1371/journal.pone.0236958 (PMC7410258; doi:10.1371/journal.pone.0236958)
Supplement: S1 Code — (ZIP) [file pone.0236958.s003.zip › code/envs/report.yaml]

name: report
channels:
    - conda-forge
dependencies:
    - python=3.7
    - pango=1.42.4
    - pandoc=2.9.2
    - cairocffi==1.1.0
    - weasyprint==51
    - pip=19.2.3
    - pip:
        - pandoc-tablenos==2.1.1
        - pandoc-fignos==2.2.0
        - pantable==0.12.2
