# Supplementary material for: Supply-side options to reduce land requirements of fully renewable electricity in Europe
Source: PLoS One. 2020 Aug 6;15(8):e0236958. doi: 10.1371/journal.pone.0236958 (PMC7410258; doi:10.1371/journal.pone.0236958)
Supplement: S1 Code — (ZIP) [file pone.0236958.s003.zip › code/envs/calliope.yaml]

name: calliope
channels:
    - conda-forge
    - gurobi
dependencies:
    - python=3.7
    - numpy=1.17.2
    - pandas=0.25.1
    - gurobi=9.0.0
    - calliope=0.6.5
