# Supplementary material for: Supply-side options to reduce land requirements of fully renewable electricity in Europe
Source: PLoS One. 2020 Aug 6;15(8):e0236958. doi: 10.1371/journal.pone.0236958 (PMC7410258; doi:10.1371/journal.pone.0236958)
Supplement: S1 Code — (ZIP) [file pone.0236958.s003.zip › code/envs/default.yaml]

name: default
channels:
    - conda-forge
dependencies:
    - python=3.7
    - numpy=1.17.2
    - pandas=0.25.1
    - xarray=0.14.1
    - netcdf4=1.5.3
    - gdal=2.4
    - libtiff=4.0.10
    - geopandas=0.5.0
    - descartes=1.1.0
    - matplotlib=3.1.2
    - seaborn=0.10.0
    - python-ternary=1.0.6
    - jinja2=2.10.1
    - salib=1.1.2
