# Supplementary material for: Supply-side options to reduce land requirements of fully renewable electricity in Europe
Source: PLoS One. 2020 Aug 6;15(8):e0236958. doi: 10.1371/journal.pone.0236958 (PMC7410258; doi:10.1371/journal.pone.0236958)
Supplement: S1 Code — (ZIP) [file pone.0236958.s003.zip › code/notebooks/results-mentioned-in-text.ipynb]

# %% [markdown]
# All detailed results

This notebooks holds all detailled results that are mentioned in the text. Re-execute to update values.

# %% [markdown]
## Code

### Absolute thresholds

# %% [code]
import functools

import numpy as np
import xarray as xr

TOTAL_EUROPEAN_LAND_MASS_KM2 = 4920000
TOTAL_DEMAND_KWH = 3_180_000_000_000
THRESHOLDS = [0.005, 0.01, 0.015, 0.02, 0.03]
TECHS = ["roof", "util", "offshore"]
ALL_TECHS = TECHS + ["wind"]


def calculate_data(path_to_xy_data):
    xy = xr.open_dataset(path_to_xy_data)
    data = (
        xr
        .ones_like(xy.cost.sum("scenario"))
        .expand_dims(tech=TECHS, threshold=THRESHOLDS)
    ) * np.nan

    cost_optimal_data = xy.isel(scenario=xy.cost.argmin("scenario"))

    for tech in TECHS:
        conditions = [
            xy[other_tech] <= cost_optimal_data[other_tech]
            for other_tech in ALL_TECHS
            if other_tech != tech
        ]
        tech_mask = functools.reduce(lambda x, y: x & y, conditions)
        for threshold in THRESHOLDS:
            absolute_threshold = threshold * TOTAL_EUROPEAN_LAND_MASS_KM2
            mask = tech_mask & (xy.land_use <= absolute_threshold)
            cost = xy.where(mask).cost.min("scenario")
            data.loc[{"tech": tech, "threshold": threshold}] = (cost - cost_optimal_data.cost) / cost_optimal_data.cost
    missing_values = data.isnull()
    assert not missing_values.sel(tech="roof").any()
    assert not missing_values.sel(tech="util").any()
    assert missing_values.sel(tech="offshore", threshold=0.01).sum() < 20 # in rare cases, 1% can not be done
    assert missing_values.sel(tech="offshore", threshold=0.005).sum() < 1000 # in 1% of cases, 0.05% can not be done
    return data

# %% [markdown]
### Cost-effective phase-ins

# %% [code]
from dataclasses import dataclass
import pandas as pd
import scipy
import xarray as xr
import seaborn as sns
import matplotlib.pyplot as plt

EPSILON = 0.00001
GREY = "#7F7F7F"
BLUE = "#4F6DB8"
BRIGHT_COLOR = sns.light_palette(BLUE, 3)[0]
DARK_COLOR = BLUE
PANEL_FONT_SIZE = 10
PANEL_FONT_WEIGHT = "bold"

idx = pd.IndexSlice


@dataclass
class PlotData:
    name: str
    data: pd.DataFrame
    abs_data: pd.DataFrame
    optimal_path: pd.Series
    average_slope: float
    ylabel: str = "Cost relative to\n cost minimal case"
    xlabel: str = "Land requirements relative\nto cost minimal case"

    def interpolate_cost(self, new_land_use):
        cost_land_use = self.data.loc[self.optimal_path.index]
        share1 = cost_land_use[cost_land_use.land_use < new_land_use].iloc[0].name
        share2 = cost_land_use[cost_land_use.land_use > new_land_use].iloc[-1].name
        new_cost = scipy.interpolate.interp1d(
            [self.data.loc[share1, "land_use"], self.data.loc[share2, "land_use"]],
            [self.data.loc[share1, "cost"], self.data.loc[share2, "cost"]]
        )(new_land_use).item()
        return new_cost

    def average_slope_until(self, land_use):
        ref = self.abs_data.loc[self.optimal_path.index[0]]

        delta_land = ref.land_use - ref.land_use * land_use
        delta_cost = ref.cost - ref.cost * self.interpolate_cost(0.5)
        return delta_cost / delta_land / 1e6 # to m2


def read_phase_ins(path_to_data):
    data = (
        xr
        .open_dataset(path_to_data)
        .mean("sample_id")
        .to_dataframe()
        .set_index(["util", "wind", "roof", "offshore"])
    )
    rel_data = data / data.loc[data.cost.idxmin()]

    return [
        PlotData(
            name="a - Offshore wind",
            data=rel_data,
            abs_data=data,
            optimal_path=optimal_path_series(data, "offshore"),
            average_slope=average_slope(data, optimal_path_series(data, "offshore"))
        ),
        PlotData(
            name="b - Utility-scale PV",
            data=rel_data,
            abs_data=data,
            optimal_path=optimal_path_series(data, "util"),
            average_slope=average_slope(data, optimal_path_series(data, "util"))
        ),
        PlotData(
            name="c - Rooftop PV",
            data=rel_data,
            abs_data=data,
            optimal_path=optimal_path_series(data, "roof"),
            average_slope=average_slope(data, optimal_path_series(data, "roof"))
        )
    ]


def slope(index1, index2, data):
    cost_delta = data.loc[index1, "cost"] - data.loc[index2, "cost"]
    land_use_delta = (data.loc[index1, "land_use"] - data.loc[index2, "land_use"]) * 1e6 # to m2
    if abs(land_use_delta) > EPSILON:
        return cost_delta / land_use_delta
    else:
        return None


def optimal_path(data, tech):
    assert tech in ["util", "wind", "roof", "offshore"]
    current_index = data["cost"].idxmin() # start at cost minimum
    yield current_index, 0
    while data.loc[[current_index]].index.get_level_values(tech)[0] < 100:
        if tech == "util":
            index = idx[current_index[0] + 10, :current_index[1], :current_index[2], :current_index[3]]
        elif tech == "wind":
            index = idx[:current_index[0], current_index[1] + 10, :current_index[2], :current_index[3]]
        elif tech == "roof":
            index = idx[:current_index[0], :current_index[1], :current_index[2] + 10, :current_index[3]]
        elif tech == "offshore":
            index = idx[:current_index[0], :current_index[1], :current_index[2], current_index[3] + 10]
        slopes = (
            data
            .sort_index(level=['util', 'wind', 'roof', 'offshore'])
            .loc[index, ]
            .apply(lambda row: slope(current_index, row.name, data), axis=1)
        )
        slopes = slopes[slopes < 0] # don't follow slopes that lead to worse points
        if len(slopes.index) == 0:
            return
        else:
            optimal_index = slopes.abs().idxmin()
            yield optimal_index, slopes.loc[optimal_index]
            current_index = optimal_index


def optimal_path_series(data, tech):
    slopes = pd.Series({index: slope for index, slope in optimal_path(data, tech)})
    slopes.index = slopes.index.set_names(["util", "wind", "roof", "offshore"])
    return slopes


def average_slope(data, optimal_path):
    cost_optimal_index = data["cost"].idxmin()
    if len(optimal_path.index) > 0:
        return slope(cost_optimal_index, optimal_path.index[-1], data)
    else:
        return None

# %% [markdown]
## Expected results

# %% [code]
xy = xr.open_dataset("../build/euler/output/national/land-use/xy.nc")

# %% [code]
expected = xy.mean("sample_id")

# %% [code]
cost_optimal_expected_scenario = expected.to_dataframe().cost.idxmin()

# %% [code]
total = expected.sel(scenario=cost_optimal_expected_scenario).land_use.item()
relative = total / TOTAL_EUROPEAN_LAND_MASS_KM2 * 100
print(f"Expected land use of cost-optimal system design using expected cost:")
print(f"{total:.0f} km2 ({relative:.1f}%)")

# %% [markdown]
## Wind PV systems

# %% [code]
df = xy.where((xy.roof == 0) & (xy.offshore == 0) & (xy.wind == 50), drop=True).to_dataframe()
df.land_use = df.land_use / TOTAL_EUROPEAN_LAND_MASS_KM2 * 100

# %% [code]
df.land_use.describe()

# %% [markdown]
## Land limits

# %% [code]
penalties = calculate_data("../build/euler/output/national/land-use/xy.nc")

# %% [code]
for threshold in THRESHOLDS:
    filtered_penalities = penalties.sel(threshold=threshold, tech="util")
    share_penalty = ((filtered_penalities > 0).sum() / filtered_penalities.count()).item() * 100
    print(f"Limit of {threshold * 100:.1f}% using any tech requires penalities in {share_penalty:.0f}% of the time.")

# %% [code]
for tech in TECHS:
    for threshold in THRESHOLDS:
        filtered_penalities = penalties.sel(threshold=threshold, tech=tech)
        penalty = filtered_penalities.mean().item() * 100
        print(f"Limit of {threshold * 100:.1f}% using {tech} requires an expected penality of {penalty:.0f}%.")
    print()

# %% [markdown]
## Cost-effective Phase-ins

# %% [code]
data = read_phase_ins("../build/euler/output/national/land-use/xy.nc")

# %% [markdown]
### Offshore

# %% [code]
data[0].optimal_path

# %% [code]
data[0].interpolate_cost(new_land_use=0.5)

# %% [code]
data[0].data.loc[(50, 0, 0, 50)]

# %% [markdown]
### Utility-scale PV

# %% [code]
data[1].optimal_path

# %% [code]
data[1].interpolate_cost(new_land_use=0.5)

# %% [code]
data[1].data.loc[(100, 0, 0, 0)]

# %% [markdown]
## Rooftop-PV

# %% [code]
data[2].optimal_path

# %% [code]
data[2].interpolate_cost(new_land_use=0.5)

# %% [code]
data[1].data.loc[(0, 0, 100, 0)]

# %% [markdown]
## Balancing

# %% [markdown]
When considering 10^5^\ Wh/m^2^ for battery storage capacity, a conservative 6,000\ Wh/m^2^ for hydrogen storage capacity, and 10^4^\ W/m^2^ for bioenergy capacity (see Methods), total land requirements of all three flexibility technologies are always below 1,800\ km^2^ (0.04% of total European land).

# %% [code]
data = xr.open_dataset("../build/euler/output/national/aggregation.nc").sum("locs")

# %% [code]
max_battery = data.sel(techs="battery").storage_cap.max().item()
max_hydrogen = data.sel(techs="hydrogen").storage_cap.max().item()
max_bio = data.sel(techs="biofuel").energy_cap.max().item()

# %% [code]
max_land_battery = max_battery / 1e5
max_land_hydrogen = max_hydrogen / 6000
max_land_bioenergy = max_bio / 1e4

# %% [code]
print(f"Battery: {max_land_battery:.0f} km2")
print(f"Hydrogen: {max_land_hydrogen:.0f} km2")
print(f"Bioenergy: {max_land_bioenergy:.0f} km2")
print(f"Total: {max_land_battery + max_land_hydrogen + max_land_bioenergy:.0f} km2")

# %% [markdown]
## Compare with other studies

# %% [code]
my_results = xr.open_dataset("../build/euler/output/national/land-use/xy.nc")
system_designs = xr.open_dataset("../build/euler/output/national/aggregation.nc")

# %% [code]
def overview(technologies, scenario):
    land_use = (
        my_results
        .sel(scenario=scenario)
        .land_use
    ) / TOTAL_EUROPEAN_LAND_MASS_KM2
    cap = (
        system_designs
        .sel(scenario=scenario)
        .sel(techs=technologies)
        .energy_cap
        .sum(["locs", "techs"])
        .item()
    ) / 1e3
    gen = (
        system_designs
        .sel(scenario=scenario)
        .sel(techs=technologies)
        .carrier_prod
        .sum(["locs", "techs"])
        .item()
    )
    gen_bio = (
        system_designs
        .sel(scenario=scenario)
        .sel(techs=["biofuel"])
        .carrier_prod
        .sum(["locs", "techs"])
        .item()
    ) * 1e3 / TOTAL_DEMAND_KWH
    gen_hydro = (
        system_designs
        .sel(scenario=scenario)
        .sel(techs=["hydro_run_of_river", "hydro_reservoir"])
        .carrier_prod
        .sum(["locs", "techs"])
        .item()
    ) * 1e3 / TOTAL_DEMAND_KWH
    
    print(f"100% {technologies} requires {land_use.mean().item() * 100:.2f}% land on average")
    print(f"100% {technologies} requires {land_use.max().item() * 100:.2f}% land max")
    print(f"100% {technologies} requires {cap:.0f} GW installed")
    print(f"100% {technologies} serves {gen / 1e6:.0f} TWh ({gen * 1e3 / TOTAL_DEMAND_KWH * 100:.0f}% of demand)")
    print(f"Bioenergy serves {gen_bio * 100:.0f}% of demand")
    print(f"Hydroelectricity serves {gen_hydro * 100:.0f}% of demand")

# %% [code]
overview(["open_field_pv"], scenario="roof-0-percent,util-100-percent,wind-0-percent,offshore-0-percent")

# %% [code]
roof_techs = ["roof_mounted_pv_n", "roof_mounted_pv_s_flat", "roof_mounted_pv_e_w"]
overview(roof_techs, scenario="roof-100-percent,util-0-percent,wind-0-percent,offshore-0-percent")

# %% [code]
overview(["wind_offshore"], scenario="roof-0-percent,util-0-percent,wind-0-percent,offshore-100-percent")

# %% [code]
