# Supplementary material for: Supply-side options to reduce land requirements of fully renewable electricity in Europe
Source: PLoS One. 2020 Aug 6;15(8):e0236958. doi: 10.1371/journal.pone.0236958 (PMC7410258; doi:10.1371/journal.pone.0236958)
Supplement: S1 Code — (ZIP) [file pone.0236958.s003.zip › code/src/template/model.yaml]

import:
    - '../interest-rate.yaml'
    - '../renewable-techs.yaml'
    - '../storage-techs.yaml'
    - '../link-techs.yaml'
    - './locations.yaml'
    - './link-all-neighbours.yaml'
    - './import-restrictions.yaml'
    - './directional-rooftop.yaml'
model:
    name: 'Money Land'
    calliope_version: 0.6.5
    timeseries_data_path: './'
    subset_time: ['2016-01-01', '2016-12-31']
run:
    objective_options: {
        'cost_class': {'monetary': 1},
        'sense': 'minimize'
    }
    solver: gurobi
    solver_io: python
    mode: plan
    solver_options:
        Threads: 6
        Method: 2 # use barrier, but do not run simplex in parallel
        Crossover: 0 # stop after barrier, do not perform crossover
        FeasibilityTol: 1e-3
        OptimalityTol: 1e-4
techs:
    demand_elec:
        essentials:
            name: 'Electricity demand'
            parent: demand
            carrier: electricity
        constraints:
            resource: file=electricity-demand.csv
overrides:
    no-hydro-costs:
        # Because we force all hydro to current levels, there
        # should be annual O&M costs and variable costs only.
        techs.pumped_hydro.costs.monetary.storage_cap: 0
        techs.pumped_hydro.costs.monetary.energy_cap: 0
        techs.hydro_run_of_river.costs.monetary.energy_cap: 0
        techs.hydro_run_of_river.costs.monetary.om_con: 0
        techs.hydro_reservoir.costs.monetary.storage_cap: 0
        techs.hydro_reservoir.costs.monetary.energy_cap: 0
        techs.hydro_reservoir.costs.monetary.om_con: 0
    stylised-storage:
        # Transform battery and hydrogen to stylised short term
        # and long term storage solutions.
        techs:
            load_shedding.exists: False
            battery:
                constraints:
                    energy_cap_per_storage_cap_min: 0.25 # max 4h full-power discharge
                costs:
                    monetary:
                        om_prod: 0 # ASSUME 0 instead of 0.000378 €/kWh, as the tiny number causes numerical issues
            hydrogen:
                constraints:
                    energy_cap_per_storage_cap_max: 0.25 # min 4h full-power discharge
