# Supplementary material for: Supply-side options to reduce land requirements of fully renewable electricity in Europe
Source: PLoS One. 2020 Aug 6;15(8):e0236958. doi: 10.1371/journal.pone.0236958 (PMC7410258; doi:10.1371/journal.pone.0236958)
Supplement: S1 Code — (ZIP) [file pone.0236958.s003.zip › code/src/analyse/cost_assumptions.py]

import math

import calliope
import pandas as pd
import xarray as xr

EUR_PER_KW = 1 / 1e3 # from €/MW(h) to €/kW(h)
CT_PER_KW = 1e2 / 1e3 # from €/MW(h) to €ct/kW(h)
M_TO_1000KM = 1e-6
EPSILON = 1e-12
TECHS = {
    "open_field_pv": "Utility-scale PV",
    "roof_mounted_pv_n": "Rooftop PV",
    "wind_onshore_monopoly": "Onshore wind",
    "wind_offshore": "Offshore wind",
    "biofuel": "Biofuel",
    "hydro_run_of_river": "Hydropower run of river",
    "hydro_reservoir": "Hydropower with reservoir",
    "pumped_hydro": "Pumped hydro storage",
    "battery": "Short term storage",
    "hydrogen": "Long term storage",
    "ac_transmission": "AC transmission^",
}
COST_SOURCES = {
    "open_field_pv": "Ref. @JRC:2014 Table 7",
    "roof_mounted_pv_n": "Ref. @JRC:2014 Table 9",
    "wind_onshore_monopoly": "Ref. @JRC:2014 Table 4",
    "wind_offshore": "Ref. @JRC:2014 Table 5",
    "biofuel": "Ref. @JRC:2014 Table 48, ref. @RuizCastello:2015",
    "hydro_run_of_river": "Ref. @JRC:2014 Table 14",
    "hydro_reservoir": "Ref. @JRC:2014 Table 12",
    "pumped_hydro": "Ref. @Schmidt:2019",
    "battery": "Ref. @Schmidt:2019",
    "hydrogen": "Ref. @Schmidt:2019",
    "ac_transmission": "Ref. @JRC:2014 Table 39",
}


def main(path_to_model, scaling_factors, path_to_output):
    """Create table of important cost assumptions."""
    model = calliope.read_netcdf(path_to_model)
    eur_per_kw = scaling_factors["power"] / scaling_factors["monetary"] * EUR_PER_KW
    ct_per_kw = scaling_factors["power"] / scaling_factors["monetary"] * CT_PER_KW

    energy_cap = (model.get_formatted_array("cost_energy_cap")
                       .squeeze("costs")
                       .reindex(techs=list(TECHS.keys()))
                       .groupby("techs")
                       .mean("locs")
                       .fillna(0)
                       .drop("costs")) * eur_per_kw
    energy_cap.loc["ac_transmission"] = transmission_cost(model, eur_per_kw)
    annual_cost = (model.get_formatted_array("cost_om_annual")
                        .squeeze("costs")
                        .reindex(techs=list(TECHS.keys()))
                        .groupby("techs")
                        .mean("locs")
                        .fillna(0)
                        .drop("costs")) * eur_per_kw
    storage_cap = (model.get_formatted_array("cost_storage_cap")
                        .squeeze("costs")
                        .reindex(techs=list(TECHS.keys()))
                        .groupby("techs")
                        .mean("locs")
                        .fillna(0)
                        .drop("costs")) * eur_per_kw
    lifetime = (model.get_formatted_array("lifetime")
                     .reindex(techs=list(TECHS.keys()))
                     .groupby("techs")
                     .mean("locs")
                     .fillna(0))
    lifetime.loc["ac_transmission"] = transmission_lifetime(model)
    variable_costs_prod = (model.get_formatted_array("cost_om_prod")
                                .squeeze("costs")
                                .reindex(techs=list(TECHS.keys()))
                                .groupby("techs")
                                .mean("locs")
                                .fillna(0)
                                .drop("costs")) * ct_per_kw
    variable_costs_con = (model.get_formatted_array("cost_om_con")
                               .squeeze("costs")
                               .reindex(techs=list(TECHS.keys()))
                               .groupby("techs")
                               .mean("locs")
                               .fillna(0)
                               .drop("costs")) * ct_per_kw
    variable_costs = variable_costs_prod + variable_costs_con

    all_costs = xr.Dataset({
        "Overnight cost (€/kW)": energy_cap,
        "Overnight cost (€/kWh)": storage_cap,
        "Annual cost (€/kW/yr)": annual_cost,
        "Variable cost (€ct/kWh)": variable_costs,
        "Lifetime (yr)": lifetime,
        "Source": pd.Series(COST_SOURCES).to_xarray().rename(index="techs")
    })
    all_costs.rename(techs="Technology").to_dataframe().rename(index=TECHS).to_csv(
        path_to_output,
        index=True,
        header=True,
        float_format="%.0f"
    )


def transmission_cost(model, scaling_factor):
    cost = model.get_formatted_array("cost_energy_cap").squeeze("costs") * scaling_factor
    if len(cost.locs) == 1: # continental case
        return 0
    else:
        distance = model.get_formatted_array("distance") * M_TO_1000KM
        rel_costs = (cost / distance).to_series().dropna()
        assert math.isclose(rel_costs.std(), 0, abs_tol=EPSILON)
        return rel_costs.iloc[0]


def transmission_lifetime(model):
    lifetimes = model.get_formatted_array("lifetime")
    if len(lifetimes.locs) == 1: # continental case
        return 0
    else:
        return (lifetimes
                .groupby(lifetimes.techs.where(~lifetimes.techs.str.contains("ac_transmission"), "ac_transmission"))
                .mean(["techs", "locs"])
                .sel(techs="ac_transmission")
                .item())


if __name__ == "__main__":
    main(
        path_to_model=snakemake.input.model,
        scaling_factors=snakemake.params.scaling_factors,
        path_to_output=snakemake.output[0]
    )
